# Supplementary material for: Bayesian clustering and feature selection for cancer tissue samples
Source: BMC Bioinformatics. 2009 Mar 18;10:90. doi: 10.1186/1471-2105-10-90 (PMC2679022; doi:10.1186/1471-2105-10-90)
Supplement: Additional file 3 — Clustering details. Details of the clustering results for the DNA copy number amplification data, including the amplification patterns for different clusters [file 1471-2105-10-90-S3.xls]

## Sheet: BASTA_clustering_060208
Case	Amplification	Neoplasm	Bayes Sort	Class	Size	Positions
2929	amp(8p11.2p12); amp(8q)	T cell promyelocytic leukemia	73	1	144	8q11.1 8q11.2 8q12 8q13 8q21.1 8q21.2 8q21.3 8q22 8q23 8q24.1 8q24.2 8q24.3
2930	amp(8p11.2p12); amp(8q)	T cell promyelocytic leukemia	74	1	144	8q11.1 8q11.2 8q12 8q13 8q21.1 8q21.2 8q21.3 8q22 8q23 8q24.1 8q24.2 8q24.3
2933	amp(8q)	T cell promyelocytic leukemia	75	1	144	8q11.1 8q11.2 8q12 8q13 8q21.1 8q21.2 8q21.3 8q22 8q23 8q24.1 8q24.2 8q24.3
1670	amp(8q)	Synvial sarcoma	51	1	144	8q11.1 8q11.2 8q12 8q13 8q21.1 8q21.2 8q21.3 8q22 8q23 8q24.1 8q24.2 8q24.3
1671	amp(8q)	Synvial sarcoma	52	1	144	8q11.1 8q11.2 8q12 8q13 8q21.1 8q21.2 8q21.3 8q22 8q23 8q24.1 8q24.2 8q24.3
1672	amp(8q)	Synvial sarcoma	53	1	144	8q11.1 8q11.2 8q12 8q13 8q21.1 8q21.2 8q21.3 8q22 8q23 8q24.1 8q24.2 8q24.3
1673	amp(8q)	Synvial sarcoma	54	1	144	8q11.1 8q11.2 8q12 8q13 8q21.1 8q21.2 8q21.3 8q22 8q23 8q24.1 8q24.2 8q24.3
1680	amp(8q)	Rhabdomyosarcoma	55	1	144	8q11.1 8q11.2 8q12 8q13 8q21.1 8q21.2 8q21.3 8q22 8q23 8q24.1 8q24.2 8q24.3
1681	amp(8q)	Rhabdomyosarcoma	56	1	144	8q11.1 8q11.2 8q12 8q13 8q21.1 8q21.2 8q21.3 8q22 8q23 8q24.1 8q24.2 8q24.3
1682	amp(8q)	Rhabdomyosarcoma	57	1	144	8q11.1 8q11.2 8q12 8q13 8q21.1 8q21.2 8q21.3 8q22 8q23 8q24.1 8q24.2 8q24.3
1683	amp(8q)	Rhabdomyosarcoma	58	1	144	8q11.1 8q11.2 8q12 8q13 8q21.1 8q21.2 8q21.3 8q22 8q23 8q24.1 8q24.2 8q24.3
1684	amp(8q)	Rhabdomyosarcoma	59	1	144	8q11.1 8q11.2 8q12 8q13 8q21.1 8q21.2 8q21.3 8q22 8q23 8q24.1 8q24.2 8q24.3
1690	amp(8q)	Rhabdomyosarcoma	60	1	144	8q11.1 8q11.2 8q12 8q13 8q21.1 8q21.2 8q21.3 8q22 8q23 8q24.1 8q24.2 8q24.3
1143	amp(8q24); amp(8q)	Prostate adenocarcinoma	35	1	144	8q11.1 8q11.2 8q12 8q13 8q21.1 8q21.2 8q21.3 8q22 8q23 8q24.1 8q24.2 8q24.3
1144	amp(8q24); amp(8q)	Prostate adenocarcinoma	36	1	144	8q11.1 8q11.2 8q12 8q13 8q21.1 8q21.2 8q21.3 8q22 8q23 8q24.1 8q24.2 8q24.3
1145	amp(8q24); amp(8q)	Prostate adenocarcinoma	37	1	144	8q11.1 8q11.2 8q12 8q13 8q21.1 8q21.2 8q21.3 8q22 8q23 8q24.1 8q24.2 8q24.3
1146	amp(8q24); amp(8q)	Prostate adenocarcinoma	38	1	144	8q11.1 8q11.2 8q12 8q13 8q21.1 8q21.2 8q21.3 8q22 8q23 8q24.1 8q24.2 8q24.3
1147	amp(8q24); amp(8q)	Prostate adenocarcinoma	39	1	144	8q11.1 8q11.2 8q12 8q13 8q21.1 8q21.2 8q21.3 8q22 8q23 8q24.1 8q24.2 8q24.3
3828	amp(8q); amp(10q); amp(15q21qter); amp(22)	Pancreatic adenocarcinoma	116	1	144	8q11.1 8q11.2 8q12 8q13 8q21.1 8q21.2 8q21.3 8q22 8q23 8q24.1 8q24.2 8q24.3
3841	amp(8q); amp(Xq25qter)	Pancreatic adenocarcinoma	117	1	144	8q11.1 8q11.2 8q12 8q13 8q21.1 8q21.2 8q21.3 8q22 8q23 8q24.1 8q24.2 8q24.3
3844	amp(8q)	Pancreatic adenocarcinoma	118	1	144	8q11.1 8q11.2 8q12 8q13 8q21.1 8q21.2 8q21.3 8q22 8q23 8q24.1 8q24.2 8q24.3
3848	amp(8q)	Pancreatic adenocarcinoma	119	1	144	8q11.1 8q11.2 8q12 8q13 8q21.1 8q21.2 8q21.3 8q22 8q23 8q24.1 8q24.2 8q24.3
4309	amp(8q)	Pancreatic adenocarcinoma	129	1	144	8q11.1 8q11.2 8q12 8q13 8q21.1 8q21.2 8q21.3 8q22 8q23 8q24.1 8q24.2 8q24.3
1887	amp(8q)	Ovarian cancer	61	1	144	8q11.1 8q11.2 8q12 8q13 8q21.1 8q21.2 8q21.3 8q22 8q23 8q24.1 8q24.2 8q24.3
1251	amp(8q)	Osteosarcoma	40	1	144	8q11.1 8q11.2 8q12 8q13 8q21.1 8q21.2 8q21.3 8q22 8q23 8q24.1 8q24.2 8q24.3
1297	amp(8q)	Osteosarcoma	41	1	144	8q11.1 8q11.2 8q12 8q13 8q21.1 8q21.2 8q21.3 8q22 8q23 8q24.1 8q24.2 8q24.3
1298	amp(8q)	Osteosarcoma	42	1	144	8q11.1 8q11.2 8q12 8q13 8q21.1 8q21.2 8q21.3 8q22 8q23 8q24.1 8q24.2 8q24.3
1299	amp(8q)	Osteosarcoma	43	1	144	8q11.1 8q11.2 8q12 8q13 8q21.1 8q21.2 8q21.3 8q22 8q23 8q24.1 8q24.2 8q24.3
4526	amp(4q12); amp(8q); amp(11p11.1p12); amp(17p); amp(19q13.1)	Osteosarcoma	139	1	144	8q11.1 8q11.2 8q12 8q13 8q21.1 8q21.2 8q21.3 8q22 8q23 8q24.1 8q24.2 8q24.3
4527	amp(8q)	Osteosarcoma	140	1	144	8q11.1 8q11.2 8q12 8q13 8q21.1 8q21.2 8q21.3 8q22 8q23 8q24.1 8q24.2 8q24.3
4539	amp(7p15pter); amp(8q); amp(9p22pter); amp(17p); amp(19q11q13.3)	Osteosarcoma	141	1	144	8q11.1 8q11.2 8q12 8q13 8q21.1 8q21.2 8q21.3 8q22 8q23 8q24.1 8q24.2 8q24.3
4541	amp(8q); amp(11q13q22)	Osteosarcoma	142	1	144	8q11.1 8q11.2 8q12 8q13 8q21.1 8q21.2 8q21.3 8q22 8q23 8q24.1 8q24.2 8q24.3
4553	amp(8q)	Osteosarcoma	143	1	144	8q11.1 8q11.2 8q12 8q13 8q21.1 8q21.2 8q21.3 8q22 8q23 8q24.1 8q24.2 8q24.3
4556	amp(1p21pter); amp(8q)	Osteosarcoma	144	1	144	8q11.1 8q11.2 8q12 8q13 8q21.1 8q21.2 8q21.3 8q22 8q23 8q24.1 8q24.2 8q24.3
746	amp(8q)	Oral squamous cell carcinoma	33	1	144	8q11.1 8q11.2 8q12 8q13 8q21.1 8q21.2 8q21.3 8q22 8q23 8q24.1 8q24.2 8q24.3
1038	amp(8q); amp(18q)	Non-small cell lung cancer	34	1	144	8q11.1 8q11.2 8q12 8q13 8q21.1 8q21.2 8q21.3 8q22 8q23 8q24.1 8q24.2 8q24.3
4024	amp(8q)	Neuroendocrine lung carcinoma	125	1	144	8q11.1 8q11.2 8q12 8q13 8q21.1 8q21.2 8q21.3 8q22 8q23 8q24.1 8q24.2 8q24.3
489	amp(8q)	Nasopharyngeal carcinoma	31	1	144	8q11.1 8q11.2 8q12 8q13 8q21.1 8q21.2 8q21.3 8q22 8q23 8q24.1 8q24.2 8q24.3
503	amp(8q)	Nasopharyngeal carcinoma	32	1	144	8q11.1 8q11.2 8q12 8q13 8q21.1 8q21.2 8q21.3 8q22 8q23 8q24.1 8q24.2 8q24.3
2705	amp(8q)	Myeloma and plasmocytoma	72	1	144	8q11.1 8q11.2 8q12 8q13 8q21.1 8q21.2 8q21.3 8q22 8q23 8q24.1 8q24.2 8q24.3
4052	amp(3p12); amp(8q11.2q24.2)	Mesothelioma	126	1	144	8q11.1 8q11.2 8q12 8q13 8q21.1 8q21.2 8q21.3 8q22 8q23 8q24.1 8q24.2 8q24.3
1476	amp(8q)	Malignant fibrous histiocytoma of bone	44	1	144	8q11.1 8q11.2 8q12 8q13 8q21.1 8q21.2 8q21.3 8q22 8q23 8q24.1 8q24.2 8q24.3
1606	amp(8q)	Leiomyosarcoma	45	1	144	8q11.1 8q11.2 8q12 8q13 8q21.1 8q21.2 8q21.3 8q22 8q23 8q24.1 8q24.2 8q24.3
1607	amp(8q)	Leiomyosarcoma	46	1	144	8q11.1 8q11.2 8q12 8q13 8q21.1 8q21.2 8q21.3 8q22 8q23 8q24.1 8q24.2 8q24.3
1608	amp(8q)	Leiomyosarcoma	47	1	144	8q11.1 8q11.2 8q12 8q13 8q21.1 8q21.2 8q21.3 8q22 8q23 8q24.1 8q24.2 8q24.3
1609	amp(8q)	Leiomyosarcoma	48	1	144	8q11.1 8q11.2 8q12 8q13 8q21.1 8q21.2 8q21.3 8q22 8q23 8q24.1 8q24.2 8q24.3
1610	amp(8q)	Leiomyosarcoma	49	1	144	8q11.1 8q11.2 8q12 8q13 8q21.1 8q21.2 8q21.3 8q22 8q23 8q24.1 8q24.2 8q24.3
1611	amp(8q)	Leiomyosarcoma	50	1	144	8q11.1 8q11.2 8q12 8q13 8q21.1 8q21.2 8q21.3 8q22 8q23 8q24.1 8q24.2 8q24.3
3244	amp(8q)	Intrahepatic cholangiocarcinoma	102	1	144	8q11.1 8q11.2 8q12 8q13 8q21.1 8q21.2 8q21.3 8q22 8q23 8q24.1 8q24.2 8q24.3
4372	amp(8q)	Intrahepatic cholangiocarcinoma	130	1	144	8q11.1 8q11.2 8q12 8q13 8q21.1 8q21.2 8q21.3 8q22 8q23 8q24.1 8q24.2 8q24.3
2978	amp(8q11.2q24.2)	Hepatocellular carcinoma	76	1	144	8q11.1 8q11.2 8q12 8q13 8q21.1 8q21.2 8q21.3 8q22 8q23 8q24.1 8q24.2 8q24.3
2979	amp(8q11.2q24.2)	Hepatocellular carcinoma	77	1	144	8q11.1 8q11.2 8q12 8q13 8q21.1 8q21.2 8q21.3 8q22 8q23 8q24.1 8q24.2 8q24.3
2980	amp(8q11.2q24.2)	Hepatocellular carcinoma	78	1	144	8q11.1 8q11.2 8q12 8q13 8q21.1 8q21.2 8q21.3 8q22 8q23 8q24.1 8q24.2 8q24.3
2981	amp(8q11.2q24.2)	Hepatocellular carcinoma	79	1	144	8q11.1 8q11.2 8q12 8q13 8q21.1 8q21.2 8q21.3 8q22 8q23 8q24.1 8q24.2 8q24.3
2982	amp(8q11.2q24.2)	Hepatocellular carcinoma	80	1	144	8q11.1 8q11.2 8q12 8q13 8q21.1 8q21.2 8q21.3 8q22 8q23 8q24.1 8q24.2 8q24.3
2983	amp(8q11.2q24.2)	Hepatocellular carcinoma	81	1	144	8q11.1 8q11.2 8q12 8q13 8q21.1 8q21.2 8q21.3 8q22 8q23 8q24.1 8q24.2 8q24.3
3047	amp(8q)	Hepatocellular carcinoma	82	1	144	8q11.1 8q11.2 8q12 8q13 8q21.1 8q21.2 8q21.3 8q22 8q23 8q24.1 8q24.2 8q24.3
3048	amp(8q)	Hepatocellular carcinoma	83	1	144	8q11.1 8q11.2 8q12 8q13 8q21.1 8q21.2 8q21.3 8q22 8q23 8q24.1 8q24.2 8q24.3
3049	amp(8q)	Hepatocellular carcinoma	84	1	144	8q11.1 8q11.2 8q12 8q13 8q21.1 8q21.2 8q21.3 8q22 8q23 8q24.1 8q24.2 8q24.3
3062	amp(8q)	Hepatocellular carcinoma	85	1	144	8q11.1 8q11.2 8q12 8q13 8q21.1 8q21.2 8q21.3 8q22 8q23 8q24.1 8q24.2 8q24.3
3063	amp(8q)	Hepatocellular carcinoma	86	1	144	8q11.1 8q11.2 8q12 8q13 8q21.1 8q21.2 8q21.3 8q22 8q23 8q24.1 8q24.2 8q24.3
3074	amp(8q)	Hepatocellular carcinoma	87	1	144	8q11.1 8q11.2 8q12 8q13 8q21.1 8q21.2 8q21.3 8q22 8q23 8q24.1 8q24.2 8q24.3
3077	amp(8q)	Hepatocellular carcinoma	88	1	144	8q11.1 8q11.2 8q12 8q13 8q21.1 8q21.2 8q21.3 8q22 8q23 8q24.1 8q24.2 8q24.3
3079	amp(8q)	Hepatocellular carcinoma	89	1	144	8q11.1 8q11.2 8q12 8q13 8q21.1 8q21.2 8q21.3 8q22 8q23 8q24.1 8q24.2 8q24.3
3085	amp(8q); amp(Xq21q27)	Hepatocellular carcinoma	90	1	144	8q11.1 8q11.2 8q12 8q13 8q21.1 8q21.2 8q21.3 8q22 8q23 8q24.1 8q24.2 8q24.3
3087	amp(8q)	Hepatocellular carcinoma	91	1	144	8q11.1 8q11.2 8q12 8q13 8q21.1 8q21.2 8q21.3 8q22 8q23 8q24.1 8q24.2 8q24.3
3088	amp(8p11.2); amp(8q)	Hepatocellular carcinoma	92	1	144	8q11.1 8q11.2 8q12 8q13 8q21.1 8q21.2 8q21.3 8q22 8q23 8q24.1 8q24.2 8q24.3
3097	amp(8p11); amp(8q); amp(11q12q13)	Hepatocellular carcinoma	93	1	144	8q11.1 8q11.2 8q12 8q13 8q21.1 8q21.2 8q21.3 8q22 8q23 8q24.1 8q24.2 8q24.3
3117	amp(8q)	Hepatocellular carcinoma	94	1	144	8q11.1 8q11.2 8q12 8q13 8q21.1 8q21.2 8q21.3 8q22 8q23 8q24.1 8q24.2 8q24.3
3146	amp(8q11.2q24.2)	Hepatocellular carcinoma	95	1	144	8q11.1 8q11.2 8q12 8q13 8q21.1 8q21.2 8q21.3 8q22 8q23 8q24.1 8q24.2 8q24.3
3152	amp(8q)	Hepatocellular carcinoma	96	1	144	8q11.1 8q11.2 8q12 8q13 8q21.1 8q21.2 8q21.3 8q22 8q23 8q24.1 8q24.2 8q24.3
3175	amp(8q); amp(15p); amp(15q11.2q14)	Hepatocellular carcinoma	97	1	144	8q11.1 8q11.2 8q12 8q13 8q21.1 8q21.2 8q21.3 8q22 8q23 8q24.1 8q24.2 8q24.3
3176	amp(8q)	Hepatocellular carcinoma	98	1	144	8q11.1 8q11.2 8q12 8q13 8q21.1 8q21.2 8q21.3 8q22 8q23 8q24.1 8q24.2 8q24.3
3196	amp(8q)	Hepatocellular carcinoma	99	1	144	8q11.1 8q11.2 8q12 8q13 8q21.1 8q21.2 8q21.3 8q22 8q23 8q24.1 8q24.2 8q24.3
3209	amp(8q)	Hepatocellular carcinoma	100	1	144	8q11.1 8q11.2 8q12 8q13 8q21.1 8q21.2 8q21.3 8q22 8q23 8q24.1 8q24.2 8q24.3
3236	amp(8q)	Hepatoblastoma	101	1	144	8q11.1 8q11.2 8q12 8q13 8q21.1 8q21.2 8q21.3 8q22 8q23 8q24.1 8q24.2 8q24.3
3952	amp(8q)	Head and neck squamous cell carcinoma	123	1	144	8q11.1 8q11.2 8q12 8q13 8q21.1 8q21.2 8q21.3 8q22 8q23 8q24.1 8q24.2 8q24.3
3972	amp(8q)	Head and neck squamous cell carcinoma	124	1	144	8q11.1 8q11.2 8q12 8q13 8q21.1 8q21.2 8q21.3 8q22 8q23 8q24.1 8q24.2 8q24.3
2195	amp(8q); amp(12q13q15)	Glioblastoma multiforme	66	1	144	8q11.1 8q11.2 8q12 8q13 8q21.1 8q21.2 8q21.3 8q22 8q23 8q24.1 8q24.2 8q24.3
2207	amp(8q)	Glioblastoma multiforme	67	1	144	8q11.1 8q11.2 8q12 8q13 8q21.1 8q21.2 8q21.3 8q22 8q23 8q24.1 8q24.2 8q24.3
2294	amp(8q)	Glioblastoma multiforme	68	1	144	8q11.1 8q11.2 8q12 8q13 8q21.1 8q21.2 8q21.3 8q22 8q23 8q24.1 8q24.2 8q24.3
2297	amp(8q)	Glioblastoma multiforme	69	1	144	8q11.1 8q11.2 8q12 8q13 8q21.1 8q21.2 8q21.3 8q22 8q23 8q24.1 8q24.2 8q24.3
4114	amp(8q)	Glioblastoma multiforme	127	1	144	8q11.1 8q11.2 8q12 8q13 8q21.1 8q21.2 8q21.3 8q22 8q23 8q24.1 8q24.2 8q24.3
3711	amp(8q)	Gastrointestinal stromal tumors	114	1	144	8q11.1 8q11.2 8q12 8q13 8q21.1 8q21.2 8q21.3 8q22 8q23 8q24.1 8q24.2 8q24.3
3716	amp(8q)	Gastrointestinal stromal tumors	115	1	144	8q11.1 8q11.2 8q12 8q13 8q21.1 8q21.2 8q21.3 8q22 8q23 8q24.1 8q24.2 8q24.3
3894	amp(8q)	Gastroenteropancreatic tumor	120	1	144	8q11.1 8q11.2 8q12 8q13 8q21.1 8q21.2 8q21.3 8q22 8q23 8q24.1 8q24.2 8q24.3
3895	amp(8q)	Gastroenteropancreatic tumor	121	1	144	8q11.1 8q11.2 8q12 8q13 8q21.1 8q21.2 8q21.3 8q22 8q23 8q24.1 8q24.2 8q24.3
3896	amp(8q)	Gastroenteropancreatic tumor	122	1	144	8q11.1 8q11.2 8q12 8q13 8q21.1 8q21.2 8q21.3 8q22 8q23 8q24.1 8q24.2 8q24.3
3526	amp(8q)	Gastric adenocarcinoma	104	1	144	8q11.1 8q11.2 8q12 8q13 8q21.1 8q21.2 8q21.3 8q22 8q23 8q24.1 8q24.2 8q24.3
3532	amp(8q)	Gastric adenocarcinoma	105	1	144	8q11.1 8q11.2 8q12 8q13 8q21.1 8q21.2 8q21.3 8q22 8q23 8q24.1 8q24.2 8q24.3
3559	amp(8q)	Gastric adenocarcinoma	106	1	144	8q11.1 8q11.2 8q12 8q13 8q21.1 8q21.2 8q21.3 8q22 8q23 8q24.1 8q24.2 8q24.3
251	amp(8q)	Eye melanoma	19	1	144	8q11.1 8q11.2 8q12 8q13 8q21.1 8q21.2 8q21.3 8q22 8q23 8q24.1 8q24.2 8q24.3
252	amp(8q)	Eye melanoma	20	1	144	8q11.1 8q11.2 8q12 8q13 8q21.1 8q21.2 8q21.3 8q22 8q23 8q24.1 8q24.2 8q24.3
253	amp(8q)	Eye melanoma	21	1	144	8q11.1 8q11.2 8q12 8q13 8q21.1 8q21.2 8q21.3 8q22 8q23 8q24.1 8q24.2 8q24.3
254	amp(8q)	Eye melanoma	22	1	144	8q11.1 8q11.2 8q12 8q13 8q21.1 8q21.2 8q21.3 8q22 8q23 8q24.1 8q24.2 8q24.3
255	amp(8q)	Eye melanoma	23	1	144	8q11.1 8q11.2 8q12 8q13 8q21.1 8q21.2 8q21.3 8q22 8q23 8q24.1 8q24.2 8q24.3
256	amp(8q)	Eye melanoma	24	1	144	8q11.1 8q11.2 8q12 8q13 8q21.1 8q21.2 8q21.3 8q22 8q23 8q24.1 8q24.2 8q24.3
257	amp(8q)	Eye melanoma	25	1	144	8q11.1 8q11.2 8q12 8q13 8q21.1 8q21.2 8q21.3 8q22 8q23 8q24.1 8q24.2 8q24.3
258	amp(8q)	Eye melanoma	26	1	144	8q11.1 8q11.2 8q12 8q13 8q21.1 8q21.2 8q21.3 8q22 8q23 8q24.1 8q24.2 8q24.3
259	amp(8q)	Eye melanoma	27	1	144	8q11.1 8q11.2 8q12 8q13 8q21.1 8q21.2 8q21.3 8q22 8q23 8q24.1 8q24.2 8q24.3
260	amp(8q)	Eye melanoma	28	1	144	8q11.1 8q11.2 8q12 8q13 8q21.1 8q21.2 8q21.3 8q22 8q23 8q24.1 8q24.2 8q24.3
270	amp(8q11.2qter)	Eye melanoma	29	1	144	8q11.1 8q11.2 8q12 8q13 8q21.1 8q21.2 8q21.3 8q22 8q23 8q24.1 8q24.2 8q24.3
271	amp(8q)	Eye melanoma	30	1	144	8q11.1 8q11.2 8q12 8q13 8q21.1 8q21.2 8q21.3 8q22 8q23 8q24.1 8q24.2 8q24.3
3309	amp(8q)	Esophageal carcinoma	103	1	144	8q11.1 8q11.2 8q12 8q13 8q21.1 8q21.2 8q21.3 8q22 8q23 8q24.1 8q24.2 8q24.3
4378	amp(8q)	Esophageal carcinoma	131	1	144	8q11.1 8q11.2 8q12 8q13 8q21.1 8q21.2 8q21.3 8q22 8q23 8q24.1 8q24.2 8q24.3
4379	amp(3q2); amp(8q)	Esophageal carcinoma	132	1	144	8q11.1 8q11.2 8q12 8q13 8q21.1 8q21.2 8q21.3 8q22 8q23 8q24.1 8q24.2 8q24.3
3593	amp(8q)	Colorectal adenocarcinoma	107	1	144	8q11.1 8q11.2 8q12 8q13 8q21.1 8q21.2 8q21.3 8q22 8q23 8q24.1 8q24.2 8q24.3
3594	amp(8q)	Colorectal adenocarcinoma	108	1	144	8q11.1 8q11.2 8q12 8q13 8q21.1 8q21.2 8q21.3 8q22 8q23 8q24.1 8q24.2 8q24.3
3595	amp(8q)	Colorectal adenocarcinoma	109	1	144	8q11.1 8q11.2 8q12 8q13 8q21.1 8q21.2 8q21.3 8q22 8q23 8q24.1 8q24.2 8q24.3
3596	amp(8q)	Colorectal adenocarcinoma	110	1	144	8q11.1 8q11.2 8q12 8q13 8q21.1 8q21.2 8q21.3 8q22 8q23 8q24.1 8q24.2 8q24.3
3632	amp(8q)	Colorectal adenocarcinoma	111	1	144	8q11.1 8q11.2 8q12 8q13 8q21.1 8q21.2 8q21.3 8q22 8q23 8q24.1 8q24.2 8q24.3
3633	amp(8q)	Colorectal adenocarcinoma	112	1	144	8q11.1 8q11.2 8q12 8q13 8q21.1 8q21.2 8q21.3 8q22 8q23 8q24.1 8q24.2 8q24.3
3634	amp(8q)	Colorectal adenocarcinoma	113	1	144	8q11.1 8q11.2 8q12 8q13 8q21.1 8q21.2 8q21.3 8q22 8q23 8q24.1 8q24.2 8q24.3
4456	amp(8q)	Colorectal adenocarcinoma	135	1	144	8q11.1 8q11.2 8q12 8q13 8q21.1 8q21.2 8q21.3 8q22 8q23 8q24.1 8q24.2 8q24.3
2636	amp(8q)	Chronic myeloid leukemia	70	1	144	8q11.1 8q11.2 8q12 8q13 8q21.1 8q21.2 8q21.3 8q22 8q23 8q24.1 8q24.2 8q24.3
4204	amp(8q)	Chronic lymphocytic leukemia	128	1	144	8q11.1 8q11.2 8q12 8q13 8q21.1 8q21.2 8q21.3 8q22 8q23 8q24.1 8q24.2 8q24.3
2007	amp(8q)	Cervical carcinoma	62	1	144	8q11.1 8q11.2 8q12 8q13 8q21.1 8q21.2 8q21.3 8q22 8q23 8q24.1 8q24.2 8q24.3
2008	amp(8q)	Cervical carcinoma	63	1	144	8q11.1 8q11.2 8q12 8q13 8q21.1 8q21.2 8q21.3 8q22 8q23 8q24.1 8q24.2 8q24.3
15	amp(8q)	Breast cancer	1	1	144	8q11.1 8q11.2 8q12 8q13 8q21.1 8q21.2 8q21.3 8q22 8q23 8q24.1 8q24.2 8q24.3
16	amp(8q)	Breast cancer	2	1	144	8q11.1 8q11.2 8q12 8q13 8q21.1 8q21.2 8q21.3 8q22 8q23 8q24.1 8q24.2 8q24.3
17	amp(8q)	Breast cancer	3	1	144	8q11.1 8q11.2 8q12 8q13 8q21.1 8q21.2 8q21.3 8q22 8q23 8q24.1 8q24.2 8q24.3
18	amp(8q)	Breast cancer	4	1	144	8q11.1 8q11.2 8q12 8q13 8q21.1 8q21.2 8q21.3 8q22 8q23 8q24.1 8q24.2 8q24.3
19	amp(8q)	Breast cancer	5	1	144	8q11.1 8q11.2 8q12 8q13 8q21.1 8q21.2 8q21.3 8q22 8q23 8q24.1 8q24.2 8q24.3
20	amp(8q)	Breast cancer	6	1	144	8q11.1 8q11.2 8q12 8q13 8q21.1 8q21.2 8q21.3 8q22 8q23 8q24.1 8q24.2 8q24.3
21	amp(8q)	Breast cancer	7	1	144	8q11.1 8q11.2 8q12 8q13 8q21.1 8q21.2 8q21.3 8q22 8q23 8q24.1 8q24.2 8q24.3
22	amp(8q)	Breast cancer	8	1	144	8q11.1 8q11.2 8q12 8q13 8q21.1 8q21.2 8q21.3 8q22 8q23 8q24.1 8q24.2 8q24.3
23	amp(8q)	Breast cancer	9	1	144	8q11.1 8q11.2 8q12 8q13 8q21.1 8q21.2 8q21.3 8q22 8q23 8q24.1 8q24.2 8q24.3
24	amp(8q)	Breast cancer	10	1	144	8q11.1 8q11.2 8q12 8q13 8q21.1 8q21.2 8q21.3 8q22 8q23 8q24.1 8q24.2 8q24.3
25	amp(8q)	Breast cancer	11	1	144	8q11.1 8q11.2 8q12 8q13 8q21.1 8q21.2 8q21.3 8q22 8q23 8q24.1 8q24.2 8q24.3
26	amp(8q)	Breast cancer	12	1	144	8q11.1 8q11.2 8q12 8q13 8q21.1 8q21.2 8q21.3 8q22 8q23 8q24.1 8q24.2 8q24.3
27	amp(8q)	Breast cancer	13	1	144	8q11.1 8q11.2 8q12 8q13 8q21.1 8q21.2 8q21.3 8q22 8q23 8q24.1 8q24.2 8q24.3
28	amp(8q)	Breast cancer	14	1	144	8q11.1 8q11.2 8q12 8q13 8q21.1 8q21.2 8q21.3 8q22 8q23 8q24.1 8q24.2 8q24.3
101	amp(8q)	Breast cancer	15	1	144	8q11.1 8q11.2 8q12 8q13 8q21.1 8q21.2 8q21.3 8q22 8q23 8q24.1 8q24.2 8q24.3
109	amp(8q)	Breast cancer	16	1	144	8q11.1 8q11.2 8q12 8q13 8q21.1 8q21.2 8q21.3 8q22 8q23 8q24.1 8q24.2 8q24.3
122	amp(1q12q22); amp(8q); amp(19p); amp(19q12q13)	Breast cancer	17	1	144	8q11.1 8q11.2 8q12 8q13 8q21.1 8q21.2 8q21.3 8q22 8q23 8q24.1 8q24.2 8q24.3
225	amp(8q)	Breast cancer	18	1	144	8q11.1 8q11.2 8q12 8q13 8q21.1 8q21.2 8q21.3 8q22 8q23 8q24.1 8q24.2 8q24.3
4512	amp(8q)	Breast cancer	136	1	144	8q11.1 8q11.2 8q12 8q13 8q21.1 8q21.2 8q21.3 8q22 8q23 8q24.1 8q24.2 8q24.3
4514	amp(8p11.2p11.1); amp(8q11.1q24.1); amp(9p12p21); amp(9q13q21)	Breast cancer	137	1	144	8q11.1 8q11.2 8q12 8q13 8q21.1 8q21.2 8q21.3 8q22 8q23 8q24.1 8q24.2 8q24.3
4516	amp(8q)	Breast cancer	138	1	144	8q11.1 8q11.2 8q12 8q13 8q21.1 8q21.2 8q21.3 8q22 8q23 8q24.1 8q24.2 8q24.3
4436	amp(8q)	Barrett«s mucosa	133	1	144	8q11.1 8q11.2 8q12 8q13 8q21.1 8q21.2 8q21.3 8q22 8q23 8q24.1 8q24.2 8q24.3
4437	amp(8q)	Barrett«s mucosa	134	1	144	8q11.1 8q11.2 8q12 8q13 8q21.1 8q21.2 8q21.3 8q22 8q23 8q24.1 8q24.2 8q24.3
2074	amp(8q)	Astrocytoma	64	1	144	8q11.1 8q11.2 8q12 8q13 8q21.1 8q21.2 8q21.3 8q22 8q23 8q24.1 8q24.2 8q24.3
2075	amp(8q)	Astrocytoma	65	1	144	8q11.1 8q11.2 8q12 8q13 8q21.1 8q21.2 8q21.3 8q22 8q23 8q24.1 8q24.2 8q24.3
2669	amp(8q)	Acute lymphoid leukemia	71	1	144	8q11.1 8q11.2 8q12 8q13 8q21.1 8q21.2 8q21.3 8q22 8q23 8q24.1 8q24.2 8q24.3
377	amp(11q13)	Urothelial carcinoma	175	2	92	11q13
378	amp(11q13)	Urothelial carcinoma	176	2	92	11q13
391	amp(11q13)	Urothelial carcinoma	177	2	92	11q13
400	amp(11q13)	Urothelial carcinoma	178	2	92	11q13
418	amp(11q13)	Urothelial carcinoma	179	2	92	11q13
419	amp(11q13)	Urothelial carcinoma	180	2	92	11q13
420	amp(11q13)	Urothelial carcinoma	181	2	92	11q13
447	amp(11q13)	Urothelial carcinoma	182	2	92	11q13
457	amp(11q13)	Urothelial carcinoma	183	2	92	11q13
462	amp(11q13)	Urothelial carcinoma	184	2	92	11q13
4063	amp(11q13)	Urothelial carcinoma	234	2	92	11q13
305	amp(11q13)	Skin melanoma	173	2	92	11q13
317	amp(11q13)	Skin melanoma	174	2	92	11q13
1858	amp(11q13)	Pulmonary sarcoma	199	2	92	11q13
1163	amp(11q13)	Prostate adenocarcinoma	198	2	92	11q13
717	amp(11q13)	Oral squamous cell carcinoma	188	2	92	11q13
718	amp(11q13)	Oral squamous cell carcinoma	189	2	92	11q13
719	amp(11q13)	Oral squamous cell carcinoma	190	2	92	11q13
720	amp(11q13)	Oral squamous cell carcinoma	191	2	92	11q13
721	amp(11q13)	Oral squamous cell carcinoma	192	2	92	11q13
722	amp(11q13)	Oral squamous cell carcinoma	193	2	92	11q13
726	amp(11q13)	Oral squamous cell carcinoma	194	2	92	11q13
735	amp(11q13)	Oral squamous cell carcinoma	195	2	92	11q13
736	amp(11q13)	Oral squamous cell carcinoma	196	2	92	11q13
2314	amp(11q13)	Oligodendroglioma	201	2	92	11q13
1070	amp(11q13)	Neuroendocrine lung carcinoma	197	2	92	11q13
2434	amp(11q13)	Neuroblastoma	202	2	92	11q13
2460	amp(11q13)	Neuroblastoma	203	2	92	11q13
2468	amp(11q13)	Neuroblastoma	204	2	92	11q13
505	amp(11q13)	Nasopharyngeal carcinoma	185	2	92	11q13
3026	amp(11q13)	Hepatocellular carcinoma	205	2	92	11q13
3027	amp(11q13)	Hepatocellular carcinoma	206	2	92	11q13
3028	amp(11q13)	Hepatocellular carcinoma	207	2	92	11q13
3029	amp(11q13)	Hepatocellular carcinoma	208	2	92	11q13
3030	amp(11q13)	Hepatocellular carcinoma	209	2	92	11q13
3031	amp(11q13)	Hepatocellular carcinoma	210	2	92	11q13
3032	amp(11q13)	Hepatocellular carcinoma	211	2	92	11q13
3066	amp(11q13)	Hepatocellular carcinoma	212	2	92	11q13
3067	amp(11q13)	Hepatocellular carcinoma	213	2	92	11q13
3068	amp(11q13)	Hepatocellular carcinoma	214	2	92	11q13
3069	amp(11q13)	Hepatocellular carcinoma	215	2	92	11q13
3070	amp(11q13)	Hepatocellular carcinoma	216	2	92	11q13
3107	amp(11q13)	Hepatocellular carcinoma	217	2	92	11q13
3108	amp(11q13)	Hepatocellular carcinoma	218	2	92	11q13
3109	amp(11q13)	Hepatocellular carcinoma	219	2	92	11q13
3184	amp(11q13)	Hepatocellular carcinoma	220	2	92	11q13
3185	amp(11q13)	Hepatocellular carcinoma	221	2	92	11q13
3186	amp(11q13)	Hepatocellular carcinoma	222	2	92	11q13
3187	amp(11q13)	Hepatocellular carcinoma	223	2	92	11q13
4354	amp(11q13)	Hepatocellular carcinoma	235	2	92	11q13
676	amp(11q13)	Head and neck squamous cell carcinoma	186	2	92	11q13
705	amp(11q13)	Head and neck squamous cell carcinoma	187	2	92	11q13
3976	amp(11q13)	Head and neck squamous cell carcinoma	232	2	92	11q13
3981	amp(11q13)	Head and neck squamous cell carcinoma	233	2	92	11q13
3444	amp(11q13)	Gastric adenocarcinoma	226	2	92	11q13
3445	amp(11q13)	Gastric adenocarcinoma	227	2	92	11q13
3551	amp(11q13)	Gastric adenocarcinoma	228	2	92	11q13
3552	amp(11q13)	Gastric adenocarcinoma	229	2	92	11q13
3575	amp(11q13)	Gastric adenocarcinoma	230	2	92	11q13
3289	amp(11q13)	Esophageal carcinoma	224	2	92	11q13
3311	amp(11q13)	Esophageal carcinoma	225	2	92	11q13
4376	amp(11q13)	Esophageal carcinoma	236	2	92	11q13
93	amp(11q13)	Breast cancer	145	2	92	11q13
142	amp(11q13)	Breast cancer	146	2	92	11q13
169	amp(11q13)	Breast cancer	147	2	92	11q13
170	amp(11q13)	Breast cancer	148	2	92	11q13
171	amp(11q13)	Breast cancer	149	2	92	11q13
172	amp(11q13)	Breast cancer	150	2	92	11q13
173	amp(11q13)	Breast cancer	151	2	92	11q13
174	amp(11q13)	Breast cancer	152	2	92	11q13
175	amp(11q13)	Breast cancer	153	2	92	11q13
176	amp(11q13)	Breast cancer	154	2	92	11q13
177	amp(11q13)	Breast cancer	155	2	92	11q13
178	amp(11q13)	Breast cancer	156	2	92	11q13
179	amp(11q13)	Breast cancer	157	2	92	11q13
180	amp(11q13)	Breast cancer	158	2	92	11q13
181	amp(11q13)	Breast cancer	159	2	92	11q13
182	amp(11q13)	Breast cancer	160	2	92	11q13
183	amp(11q13)	Breast cancer	161	2	92	11q13
184	amp(11q13)	Breast cancer	162	2	92	11q13
185	amp(11q13)	Breast cancer	163	2	92	11q13
186	amp(11q13)	Breast cancer	164	2	92	11q13
187	amp(11q13)	Breast cancer	165	2	92	11q13
188	amp(11q13)	Breast cancer	166	2	92	11q13
189	amp(11q13)	Breast cancer	167	2	92	11q13
190	amp(11q13)	Breast cancer	168	2	92	11q13
191	amp(11q13)	Breast cancer	169	2	92	11q13
192	amp(11q13)	Breast cancer	170	2	92	11q13
193	amp(11q13)	Breast cancer	171	2	92	11q13
194	amp(11q13)	Breast cancer	172	2	92	11q13
2095	amp(11q13)	Anaplastic astrocytoma	200	2	92	11q13
3815	amp(11q13)	Adrenocortical carcinoma	231	2	92	11q13
4154	amp(8q24)	Yolk sac tumor	309	3	84	8q24.1 8q24.2 8q24.3
4155	amp(8q24)	Yolk sac tumor	310	3	84	8q24.1 8q24.2 8q24.3
2056	amp(8q24)	Uterine leiomyosarcoma	271	3	84	8q24.1 8q24.2 8q24.3
415	amp(8q24)	Urothelial carcinoma	245	3	84	8q24.1 8q24.2 8q24.3
427	amp(8q24)	Urothelial carcinoma	246	3	84	8q24.1 8q24.2 8q24.3
456	amp(8q24)	Urothelial carcinoma	247	3	84	8q24.1 8q24.2 8q24.3
460	amp(8q24)	Urothelial carcinoma	248	3	84	8q24.1 8q24.2 8q24.3
461	amp(8q24)	Urothelial carcinoma	249	3	84	8q24.1 8q24.2 8q24.3
2934	amp(8q24)	T cell promyelocytic leukemia	295	3	84	8q24.1 8q24.2 8q24.3
791	amp(8q24)	Small cell lung cancer	256	3	84	8q24.1 8q24.2 8q24.3
792	amp(8q24)	Small cell lung cancer	257	3	84	8q24.1 8q24.2 8q24.3
793	amp(8q24)	Small cell lung cancer	258	3	84	8q24.1 8q24.2 8q24.3
1837	amp(8q24)	Pulmonary sarcoma	268	3	84	8q24.1 8q24.2 8q24.3
1156	amp(8q24)	Prostate adenocarcinoma	261	3	84	8q24.1 8q24.2 8q24.3
1160	amp(8q24)	Prostate adenocarcinoma	262	3	84	8q24.1 8q24.2 8q24.3
1169	amp(8q24.1qter)	Prostate adenocarcinoma	263	3	84	8q24.1 8q24.2 8q24.3
1170	amp(8q24.1qter)	Prostate adenocarcinoma	264	3	84	8q24.1 8q24.2 8q24.3
4198	amp(8q24qter); amp(9q34qter)	Prostate adenocarcinoma	311	3	84	8q24.1 8q24.2 8q24.3
4199	amp(8q24qter)	Prostate adenocarcinoma	312	3	84	8q24.1 8q24.2 8q24.3
3832	amp(8q24qter); amp(Xq26qter)	Pancreatic adenocarcinoma	304	3	84	8q24.1 8q24.2 8q24.3
4329	amp(8q24)	Pancreatic adenocarcinoma	314	3	84	8q24.1 8q24.2 8q24.3
1930	amp(8q24.1qter)	Ovarian cancer	269	3	84	8q24.1 8q24.2 8q24.3
1943	amp(8q24.1qter)	Ovarian cancer	270	3	84	8q24.1 8q24.2 8q24.3
732	amp(5p15); amp(8q24); amp(11q13)	Oral squamous cell carcinoma	251	3	84	8q24.1 8q24.2 8q24.3
733	amp(8q24); amp(11q13)	Oral squamous cell carcinoma	252	3	84	8q24.1 8q24.2 8q24.3
734	amp(8q24); amp(9q34); amp(11q13)	Oral squamous cell carcinoma	253	3	84	8q24.1 8q24.2 8q24.3
737	amp(8q24)	Oral squamous cell carcinoma	254	3	84	8q24.1 8q24.2 8q24.3
745	amp(8q24)	Oral squamous cell carcinoma	255	3	84	8q24.1 8q24.2 8q24.3
2310	amp(8q24)	Oligodendroglioma	272	3	84	8q24.1 8q24.2 8q24.3
1036	amp(8q24)	Non-small cell lung cancer	259	3	84	8q24.1 8q24.2 8q24.3
1068	amp(8q24)	Neuroendocrine lung carcinoma	260	3	84	8q24.1 8q24.2 8q24.3
520	amp(8q24qter)	Nasopharyngeal carcinoma	250	3	84	8q24.1 8q24.2 8q24.3
2727	amp(8q24)	Myeloma and plasmocytoma	286	3	84	8q24.1 8q24.2 8q24.3
2500	amp(8q24)	Medulloblastoma	273	3	84	8q24.1 8q24.2 8q24.3
2501	amp(8q24)	Medulloblastoma	274	3	84	8q24.1 8q24.2 8q24.3
2502	amp(8q24)	Medulloblastoma	275	3	84	8q24.1 8q24.2 8q24.3
2536	amp(8q24)	Medulloblastoma	276	3	84	8q24.1 8q24.2 8q24.3
2677	amp(8q24)	Marginal B cell lymphoma	280	3	84	8q24.1 8q24.2 8q24.3
2682	amp(8q24)	Marginal B cell lymphoma	281	3	84	8q24.1 8q24.2 8q24.3
2574	amp(8q24.1qter)	Malignant peripheral nerve tumor	277	3	84	8q24.1 8q24.2 8q24.3
1410	amp(8q24.1qter)	Malignant fibrous histiocytoma of bone	265	3	84	8q24.1 8q24.2 8q24.3
1478	amp(8q24)	Malignant fibrous histiocytoma of bone	266	3	84	8q24.1 8q24.2 8q24.3
1657	amp(8q24)	Leiomyosarcoma	267	3	84	8q24.1 8q24.2 8q24.3
3940	amp(8q24.1qter)	Head and neck squamous cell carcinoma	305	3	84	8q24.1 8q24.2 8q24.3
3953	amp(8q24)	Head and neck squamous cell carcinoma	306	3	84	8q24.1 8q24.2 8q24.3
3974	amp(8q24)	Head and neck squamous cell carcinoma	307	3	84	8q24.1 8q24.2 8q24.3
4110	amp(8q24.1qter)	Glioblastoma multiforme	308	3	84	8q24.1 8q24.2 8q24.3
2746	amp(8q24)	Follicular lymphoma	287	3	84	8q24.1 8q24.2 8q24.3
2747	amp(8q24)	Follicular lymphoma	288	3	84	8q24.1 8q24.2 8q24.3
4212	amp(8q24)	Follicular lymphoma	313	3	84	8q24.1 8q24.2 8q24.3
261	amp(8q24qter)	Eye melanoma	238	3	84	8q24.1 8q24.2 8q24.3
262	amp(8q24qter)	Eye melanoma	239	3	84	8q24.1 8q24.2 8q24.3
263	amp(8q24qter)	Eye melanoma	240	3	84	8q24.1 8q24.2 8q24.3
264	amp(8q24qter)	Eye melanoma	241	3	84	8q24.1 8q24.2 8q24.3
265	amp(8q24qter)	Eye melanoma	242	3	84	8q24.1 8q24.2 8q24.3
266	amp(8q24qter)	Eye melanoma	243	3	84	8q24.1 8q24.2 8q24.3
267	amp(8q24qter)	Eye melanoma	244	3	84	8q24.1 8q24.2 8q24.3
4377	amp(8q24)	Esophageal carcinoma	315	3	84	8q24.1 8q24.2 8q24.3
4385	amp(8q24)	Esophageal carcinoma	316	3	84	8q24.1 8q24.2 8q24.3
4399	amp(8q24); amp(18p11.2p11.3)	Esophageal carcinoma	317	3	84	8q24.1 8q24.2 8q24.3
4400	amp(6q23q24); amp(8p22p23); amp(8q24)	Esophageal carcinoma	318	3	84	8q24.1 8q24.2 8q24.3
2685	amp(8q24)	Diffuse large B cell lymphoma	282	3	84	8q24.1 8q24.2 8q24.3
2686	amp(8q24)	Diffuse large B cell lymphoma	283	3	84	8q24.1 8q24.2 8q24.3
2687	amp(8q24)	Diffuse large B cell lymphoma	284	3	84	8q24.1 8q24.2 8q24.3
2688	amp(8q24)	Diffuse large B cell lymphoma	285	3	84	8q24.1 8q24.2 8q24.3
2829	amp(8q24)	Diffuse large B cell lymphoma	289	3	84	8q24.1 8q24.2 8q24.3
2830	amp(8q24)	Diffuse large B cell lymphoma	290	3	84	8q24.1 8q24.2 8q24.3
2857	amp(8q24)	Diffuse large B cell lymphoma	291	3	84	8q24.1 8q24.2 8q24.3
2894	amp(8q24)	Diffuse large B cell lymphoma	292	3	84	8q24.1 8q24.2 8q24.3
2910	amp(8q24); amp(9q34)	Diffuse large B cell lymphoma	293	3	84	8q24.1 8q24.2 8q24.3
2911	amp(8q24); amp(12q13)	Diffuse large B cell lymphoma	294	3	84	8q24.1 8q24.2 8q24.3
3635	amp(8q24.1q24.3)	Colorectal adenocarcinoma	298	3	84	8q24.1 8q24.2 8q24.3
3636	amp(8q24.1q24.3)	Colorectal adenocarcinoma	299	3	84	8q24.1 8q24.2 8q24.3
3637	amp(8q24.1q24.3)	Colorectal adenocarcinoma	300	3	84	8q24.1 8q24.2 8q24.3
3638	amp(8q24.1q24.3)	Colorectal adenocarcinoma	301	3	84	8q24.1 8q24.2 8q24.3
4445	amp(8q24)	Colorectal adenocarcinoma	319	3	84	8q24.1 8q24.2 8q24.3
102	amp(8q24); amp(11q13)	Breast cancer	237	3	84	8q24.1 8q24.2 8q24.3
4523	amp(8q24)	Breast cancer	320	3	84	8q24.1 8q24.2 8q24.3
3727	amp(8q24)	Biliary tract cancer	302	3	84	8q24.1 8q24.2 8q24.3
3416	amp(5p12p13); amp(8q24); amp(12q14)	Barrett«s adenocarcinoma	297	3	84	8q24.1 8q24.2 8q24.3
3768	amp(8q24)	Adrenocortical carcinoma	303	3	84	8q24.1 8q24.2 8q24.3
2640	amp(8q24)	Acute myeloid leukemia	278	3	84	8q24.1 8q24.2 8q24.3
2644	amp(8q24)	Acute myeloid leukemia	279	3	84	8q24.1 8q24.2 8q24.3
2945	amp(8q24)	Acute myeloid leukemia	296	3	84	8q24.1 8q24.2 8q24.3
2058	amp(12p)	Uterine leiomyosarcoma	377	4	83	12p13 12p12 12p11.2 12p11.1
1086	amp(12p)	Testicular germ cell tumor	331	4	83	12p13 12p12 12p11.2 12p11.1
1087	amp(12p)	Testicular germ cell tumor	332	4	83	12p13 12p12 12p11.2 12p11.1
1088	amp(12p)	Testicular germ cell tumor	333	4	83	12p13 12p12 12p11.2 12p11.1
1089	amp(12p)	Testicular germ cell tumor	334	4	83	12p13 12p12 12p11.2 12p11.1
1090	amp(12p)	Testicular germ cell tumor	335	4	83	12p13 12p12 12p11.2 12p11.1
1091	amp(12p)	Testicular germ cell tumor	336	4	83	12p13 12p12 12p11.2 12p11.1
1092	amp(12p)	Testicular germ cell tumor	337	4	83	12p13 12p12 12p11.2 12p11.1
1093	amp(12p)	Testicular germ cell tumor	338	4	83	12p13 12p12 12p11.2 12p11.1
1094	amp(12p)	Testicular germ cell tumor	339	4	83	12p13 12p12 12p11.2 12p11.1
1095	amp(12p)	Testicular germ cell tumor	340	4	83	12p13 12p12 12p11.2 12p11.1
1096	amp(12p)	Testicular germ cell tumor	341	4	83	12p13 12p12 12p11.2 12p11.1
1097	amp(12p)	Testicular germ cell tumor	342	4	83	12p13 12p12 12p11.2 12p11.1
1098	amp(12p)	Testicular germ cell tumor	343	4	83	12p13 12p12 12p11.2 12p11.1
1099	amp(12p)	Testicular germ cell tumor	344	4	83	12p13 12p12 12p11.2 12p11.1
1100	amp(12p)	Testicular germ cell tumor	345	4	83	12p13 12p12 12p11.2 12p11.1
1101	amp(12p)	Testicular germ cell tumor	346	4	83	12p13 12p12 12p11.2 12p11.1
1102	amp(12p)	Testicular germ cell tumor	347	4	83	12p13 12p12 12p11.2 12p11.1
1103	amp(12p)	Testicular germ cell tumor	348	4	83	12p13 12p12 12p11.2 12p11.1
1104	amp(12p)	Testicular germ cell tumor	349	4	83	12p13 12p12 12p11.2 12p11.1
1105	amp(12p)	Testicular germ cell tumor	350	4	83	12p13 12p12 12p11.2 12p11.1
1106	amp(12p)	Testicular germ cell tumor	351	4	83	12p13 12p12 12p11.2 12p11.1
1107	amp(12p)	Testicular germ cell tumor	352	4	83	12p13 12p12 12p11.2 12p11.1
1174	amp(12p)	Testicular germ cell tumor	353	4	83	12p13 12p12 12p11.2 12p11.1
1177	amp(12p)	Testicular germ cell tumor	354	4	83	12p13 12p12 12p11.2 12p11.1
1180	amp(12p)	Testicular germ cell tumor	355	4	83	12p13 12p12 12p11.2 12p11.1
1181	amp(12p)	Testicular germ cell tumor	356	4	83	12p13 12p12 12p11.2 12p11.1
1182	amp(12p)	Testicular germ cell tumor	357	4	83	12p13 12p12 12p11.2 12p11.1
1183	amp(12p)	Testicular germ cell tumor	358	4	83	12p13 12p12 12p11.2 12p11.1
1184	amp(12p)	Testicular germ cell tumor	359	4	83	12p13 12p12 12p11.2 12p11.1
1185	amp(12p)	Testicular germ cell tumor	360	4	83	12p13 12p12 12p11.2 12p11.1
1186	amp(12p)	Testicular germ cell tumor	361	4	83	12p13 12p12 12p11.2 12p11.1
1187	amp(12p)	Testicular germ cell tumor	362	4	83	12p13 12p12 12p11.2 12p11.1
1188	amp(12p)	Testicular germ cell tumor	363	4	83	12p13 12p12 12p11.2 12p11.1
1189	amp(12p)	Testicular germ cell tumor	364	4	83	12p13 12p12 12p11.2 12p11.1
1190	amp(12p)	Testicular germ cell tumor	365	4	83	12p13 12p12 12p11.2 12p11.1
2624	amp(12p)	Testicular germ cell tumor	382	4	83	12p13 12p12 12p11.2 12p11.1
4179	amp(12p11p12)	Testicular germ cell tumor	394	4	83	12p13 12p12 12p11.2 12p11.1
4180	amp(12p11p12)	Testicular germ cell tumor	395	4	83	12p13 12p12 12p11.2 12p11.1
4181	amp(12p11p12)	Testicular germ cell tumor	396	4	83	12p13 12p12 12p11.2 12p11.1
4182	amp(12p11p12)	Testicular germ cell tumor	397	4	83	12p13 12p12 12p11.2 12p11.1
2631	amp(12p)	Teratoma	383	4	83	12p13 12p12 12p11.2 12p11.1
799	amp(12p)	Small cell lung cancer	327	4	83	12p13 12p12 12p11.2 12p11.1
800	amp(12p)	Small cell lung cancer	328	4	83	12p13 12p12 12p11.2 12p11.1
3851	amp(12p)	Pancreatic adenocarcinoma	388	4	83	12p13 12p12 12p11.2 12p11.1
4312	amp(12p11.2pter)	Pancreatic adenocarcinoma	400	4	83	12p13 12p12 12p11.2 12p11.1
4332	amp(12p)	Pancreatic adenocarcinoma	401	4	83	12p13 12p12 12p11.2 12p11.1
1962	amp(12p)	Ovarian cancer	372	4	83	12p13 12p12 12p11.2 12p11.1
4267	amp(12p)	Ovarian cancer	398	4	83	12p13 12p12 12p11.2 12p11.1
1313	amp(12p)	Osteosarcoma	366	4	83	12p13 12p12 12p11.2 12p11.1
1314	amp(12p)	Osteosarcoma	367	4	83	12p13 12p12 12p11.2 12p11.1
1315	amp(12p)	Osteosarcoma	368	4	83	12p13 12p12 12p11.2 12p11.1
1029	amp(12p11p12)	Non-small cell lung cancer	329	4	83	12p13 12p12 12p11.2 12p11.1
1044	amp(12p); amp(12q12); amp(20q11q12)	Non-small cell lung cancer	330	4	83	12p13 12p12 12p11.2 12p11.1
525	amp(12p)	Nasopharyngeal carcinoma	323	4	83	12p13 12p12 12p11.2 12p11.1
2507	amp(12p)	Medulloblastoma	381	4	83	12p13 12p12 12p11.2 12p11.1
1414	amp(12p11.2pter)	Malignant fibrous histiocytoma of bone	369	4	83	12p13 12p12 12p11.2 12p11.1
1415	amp(12p11.2pter)	Malignant fibrous histiocytoma of bone	370	4	83	12p13 12p12 12p11.2 12p11.1
1659	amp(12p)	Leiomyosarcoma	371	4	83	12p13 12p12 12p11.2 12p11.1
631	amp(12p)	Head and neck squamous cell carcinoma	324	4	83	12p13 12p12 12p11.2 12p11.1
662	amp(12p)	Head and neck squamous cell carcinoma	325	4	83	12p13 12p12 12p11.2 12p11.1
667	amp(12p)	Head and neck squamous cell carcinoma	326	4	83	12p13 12p12 12p11.2 12p11.1
3943	amp(12p)	Head and neck squamous cell carcinoma	390	4	83	12p13 12p12 12p11.2 12p11.1
3955	amp(12p)	Head and neck squamous cell carcinoma	391	4	83	12p13 12p12 12p11.2 12p11.1
3977	amp(12p)	Head and neck squamous cell carcinoma	392	4	83	12p13 12p12 12p11.2 12p11.1
2177	amp(12p11p12)	Glioblastoma multiforme	379	4	83	12p13 12p12 12p11.2 12p11.1
4116	amp(12p)	Glioblastoma multiforme	393	4	83	12p13 12p12 12p11.2 12p11.1
3898	amp(12p)	Gastroenteropancreatic tumor	389	4	83	12p13 12p12 12p11.2 12p11.1
2047	amp(12p)	Fallopian tube carcinoma	373	4	83	12p13 12p12 12p11.2 12p11.1
2048	amp(12p)	Fallopian tube carcinoma	374	4	83	12p13 12p12 12p11.2 12p11.1
2049	amp(12p)	Fallopian tube carcinoma	375	4	83	12p13 12p12 12p11.2 12p11.1
2050	amp(12p)	Fallopian tube carcinoma	376	4	83	12p13 12p12 12p11.2 12p11.1
3312	amp(12p)	Esophageal carcinoma	385	4	83	12p13 12p12 12p11.2 12p11.1
4460	amp(12p)	Colorectal adenocarcinoma	402	4	83	12p13 12p12 12p11.2 12p11.1
2696	amp(12p11p12); amp(12p13)	Chronic lymphocytic leukemia	384	4	83	12p13 12p12 12p11.2 12p11.1
4280	amp(12p11p13)	Cervical carcinoma	399	4	83	12p13 12p12 12p11.2 12p11.1
44	amp(12p11pter)	Breast cancer	321	4	83	12p13 12p12 12p11.2 12p11.1
45	amp(12p11pter)	Breast cancer	322	4	83	12p13 12p12 12p11.2 12p11.1
3737	amp(12p11pter)	Biliary tract cancer	386	4	83	12p13 12p12 12p11.2 12p11.1
3739	amp(12p)	Biliary tract cancer	387	4	83	12p13 12p12 12p11.2 12p11.1
4475	amp(12p11.2pter)	Biliary tract cancer	403	4	83	12p13 12p12 12p11.2 12p11.1
2378	amp(12p)	Astroblastoma	380	4	83	12p13 12p12 12p11.2 12p11.1
2088	amp(12p)	Anaplastic astrocytoma	378	4	83	12p13 12p12 12p11.2 12p11.1
337	amp(1q)	Wilms' tumor	406	5	75	1q11 1q12 1q21 1q22 1q23 1q24 1q25 1q31 1q32 1q41 1q42 1q43 1q44
338	amp(1q)	Wilms' tumor	407	5	75	1q11 1q12 1q21 1q22 1q23 1q24 1q25 1q31 1q32 1q41 1q42 1q43 1q44
4297	amp(1q); amp(2p12pter)	Retinoblastoma	466	5	75	1q11 1q12 1q21 1q22 1q23 1q24 1q25 1q31 1q32 1q41 1q42 1q43 1q44
3830	amp(1q12qter); amp(3q25q27); amp(6p21.1p22); amp(7p13pter); amp(8p23pter)	Pancreatic adenocarcinoma	451	5	75	1q11 1q12 1q21 1q22 1q23 1q24 1q25 1q31 1q32 1q41 1q42 1q43 1q44
4316	amp(1q12qter)	Pancreatic adenocarcinoma	467	5	75	1q11 1q12 1q21 1q22 1q23 1q24 1q25 1q31 1q32 1q41 1q42 1q43 1q44
1867	amp(1q)	Ovarian cancer	418	5	75	1q11 1q12 1q21 1q22 1q23 1q24 1q25 1q31 1q32 1q41 1q42 1q43 1q44
1868	amp(1q)	Ovarian cancer	419	5	75	1q11 1q12 1q21 1q22 1q23 1q24 1q25 1q31 1q32 1q41 1q42 1q43 1q44
1869	amp(1q)	Ovarian cancer	420	5	75	1q11 1q12 1q21 1q22 1q23 1q24 1q25 1q31 1q32 1q41 1q42 1q43 1q44
1870	amp(1q)	Ovarian cancer	421	5	75	1q11 1q12 1q21 1q22 1q23 1q24 1q25 1q31 1q32 1q41 1q42 1q43 1q44
1871	amp(1q)	Ovarian cancer	422	5	75	1q11 1q12 1q21 1q22 1q23 1q24 1q25 1q31 1q32 1q41 1q42 1q43 1q44
829	amp(1q)	Non-small cell lung cancer	411	5	75	1q11 1q12 1q21 1q22 1q23 1q24 1q25 1q31 1q32 1q41 1q42 1q43 1q44
474	amp(1q21q43); amp(12q21q22)	Nasopharyngeal carcinoma	408	5	75	1q11 1q12 1q21 1q22 1q23 1q24 1q25 1q31 1q32 1q41 1q42 1q43 1q44
478	amp(1q21q43)	Nasopharyngeal carcinoma	409	5	75	1q11 1q12 1q21 1q22 1q23 1q24 1q25 1q31 1q32 1q41 1q42 1q43 1q44
499	amp(1q)	Nasopharyngeal carcinoma	410	5	75	1q11 1q12 1q21 1q22 1q23 1q24 1q25 1q31 1q32 1q41 1q42 1q43 1q44
2698	amp(1q)	Myeloma and plasmocytoma	428	5	75	1q11 1q12 1q21 1q22 1q23 1q24 1q25 1q31 1q32 1q41 1q42 1q43 1q44
2699	amp(1q)	Myeloma and plasmocytoma	429	5	75	1q11 1q12 1q21 1q22 1q23 1q24 1q25 1q31 1q32 1q41 1q42 1q43 1q44
2700	amp(1q)	Myeloma and plasmocytoma	430	5	75	1q11 1q12 1q21 1q22 1q23 1q24 1q25 1q31 1q32 1q41 1q42 1q43 1q44
2524	amp(1q21qter)	Medulloblastoma	425	5	75	1q11 1q12 1q21 1q22 1q23 1q24 1q25 1q31 1q32 1q41 1q42 1q43 1q44
2525	amp(1q)	Medulloblastoma	426	5	75	1q11 1q12 1q21 1q22 1q23 1q24 1q25 1q31 1q32 1q41 1q42 1q43 1q44
1597	amp(1q)	Leiomyosarcoma	415	5	75	1q11 1q12 1q21 1q22 1q23 1q24 1q25 1q31 1q32 1q41 1q42 1q43 1q44
1598	amp(1q)	Leiomyosarcoma	416	5	75	1q11 1q12 1q21 1q22 1q23 1q24 1q25 1q31 1q32 1q41 1q42 1q43 1q44
1599	amp(1q)	Leiomyosarcoma	417	5	75	1q11 1q12 1q21 1q22 1q23 1q24 1q25 1q31 1q32 1q41 1q42 1q43 1q44
2935	amp(1q)	Hodgkin's lymphoma	431	5	75	1q11 1q12 1q21 1q22 1q23 1q24 1q25 1q31 1q32 1q41 1q42 1q43 1q44
3021	amp(1q)	Hepatocellular carcinoma	432	5	75	1q11 1q12 1q21 1q22 1q23 1q24 1q25 1q31 1q32 1q41 1q42 1q43 1q44
3022	amp(1q)	Hepatocellular carcinoma	433	5	75	1q11 1q12 1q21 1q22 1q23 1q24 1q25 1q31 1q32 1q41 1q42 1q43 1q44
3036	amp(1q)	Hepatocellular carcinoma	434	5	75	1q11 1q12 1q21 1q22 1q23 1q24 1q25 1q31 1q32 1q41 1q42 1q43 1q44
3037	amp(1q)	Hepatocellular carcinoma	435	5	75	1q11 1q12 1q21 1q22 1q23 1q24 1q25 1q31 1q32 1q41 1q42 1q43 1q44
3061	amp(1q)	Hepatocellular carcinoma	436	5	75	1q11 1q12 1q21 1q22 1q23 1q24 1q25 1q31 1q32 1q41 1q42 1q43 1q44
3065	amp(1q)	Hepatocellular carcinoma	437	5	75	1q11 1q12 1q21 1q22 1q23 1q24 1q25 1q31 1q32 1q41 1q42 1q43 1q44
3071	amp(1q)	Hepatocellular carcinoma	438	5	75	1q11 1q12 1q21 1q22 1q23 1q24 1q25 1q31 1q32 1q41 1q42 1q43 1q44
3082	amp(1q)	Hepatocellular carcinoma	439	5	75	1q11 1q12 1q21 1q22 1q23 1q24 1q25 1q31 1q32 1q41 1q42 1q43 1q44
3090	amp(1p12p13); amp(1q)	Hepatocellular carcinoma	440	5	75	1q11 1q12 1q21 1q22 1q23 1q24 1q25 1q31 1q32 1q41 1q42 1q43 1q44
3091	amp(1p12p13); amp(1q); amp(19q13.1)	Hepatocellular carcinoma	441	5	75	1q11 1q12 1q21 1q22 1q23 1q24 1q25 1q31 1q32 1q41 1q42 1q43 1q44
3094	amp(1q)	Hepatocellular carcinoma	442	5	75	1q11 1q12 1q21 1q22 1q23 1q24 1q25 1q31 1q32 1q41 1q42 1q43 1q44
3101	amp(1q)	Hepatocellular carcinoma	443	5	75	1q11 1q12 1q21 1q22 1q23 1q24 1q25 1q31 1q32 1q41 1q42 1q43 1q44
3105	amp(1q); amp(6p21.2)	Hepatocellular carcinoma	444	5	75	1q11 1q12 1q21 1q22 1q23 1q24 1q25 1q31 1q32 1q41 1q42 1q43 1q44
3112	amp(1q21qter)	Hepatocellular carcinoma	445	5	75	1q11 1q12 1q21 1q22 1q23 1q24 1q25 1q31 1q32 1q41 1q42 1q43 1q44
3132	amp(1q)	Hepatocellular carcinoma	446	5	75	1q11 1q12 1q21 1q22 1q23 1q24 1q25 1q31 1q32 1q41 1q42 1q43 1q44
3191	amp(1q)	Hepatocellular carcinoma	447	5	75	1q11 1q12 1q21 1q22 1q23 1q24 1q25 1q31 1q32 1q41 1q42 1q43 1q44
3204	amp(1q)	Hepatocellular carcinoma	448	5	75	1q11 1q12 1q21 1q22 1q23 1q24 1q25 1q31 1q32 1q41 1q42 1q43 1q44
4347	amp(1q21qter)	Hepatocellular carcinoma	468	5	75	1q11 1q12 1q21 1q22 1q23 1q24 1q25 1q31 1q32 1q41 1q42 1q43 1q44
4355	amp(1p21p11); amp(1q11q25); amp(1q32qter)	Hepatocellular carcinoma	469	5	75	1q11 1q12 1q21 1q22 1q23 1q24 1q25 1q31 1q32 1q41 1q42 1q43 1q44
4356	amp(1q)	Hepatocellular carcinoma	470	5	75	1q11 1q12 1q21 1q22 1q23 1q24 1q25 1q31 1q32 1q41 1q42 1q43 1q44
4357	amp(1q)	Hepatocellular carcinoma	471	5	75	1q11 1q12 1q21 1q22 1q23 1q24 1q25 1q31 1q32 1q41 1q42 1q43 1q44
4361	amp(1q)	Hepatocellular carcinoma	472	5	75	1q11 1q12 1q21 1q22 1q23 1q24 1q25 1q31 1q32 1q41 1q42 1q43 1q44
4362	amp(1q)	Hepatocellular carcinoma	473	5	75	1q11 1q12 1q21 1q22 1q23 1q24 1q25 1q31 1q32 1q41 1q42 1q43 1q44
4364	amp(1q21qter)	Hepatocellular carcinoma	474	5	75	1q11 1q12 1q21 1q22 1q23 1q24 1q25 1q31 1q32 1q41 1q42 1q43 1q44
4368	amp(1q)	Hepatocellular carcinoma	475	5	75	1q11 1q12 1q21 1q22 1q23 1q24 1q25 1q31 1q32 1q41 1q42 1q43 1q44
3225	amp(1q)	Hepatoblastoma	449	5	75	1q11 1q12 1q21 1q22 1q23 1q24 1q25 1q31 1q32 1q41 1q42 1q43 1q44
3229	amp(1q21qter)	Hepatoblastoma	450	5	75	1q11 1q12 1q21 1q22 1q23 1q24 1q25 1q31 1q32 1q41 1q42 1q43 1q44
4214	amp(1q13qter)	Follicular lymphoma	465	5	75	1q11 1q12 1q21 1q22 1q23 1q24 1q25 1q31 1q32 1q41 1q42 1q43 1q44
268	amp(1q)	Eye melanoma	405	5	75	1q11 1q12 1q21 1q22 1q23 1q24 1q25 1q31 1q32 1q41 1q42 1q43 1q44
1369	amp(1q)	Ewing's sarcoma	412	5	75	1q11 1q12 1q21 1q22 1q23 1q24 1q25 1q31 1q32 1q41 1q42 1q43 1q44
1370	amp(1q)	Ewing's sarcoma	413	5	75	1q11 1q12 1q21 1q22 1q23 1q24 1q25 1q31 1q32 1q41 1q42 1q43 1q44
1371	amp(1q)	Ewing's sarcoma	414	5	75	1q11 1q12 1q21 1q22 1q23 1q24 1q25 1q31 1q32 1q41 1q42 1q43 1q44
4124	amp(1q)	Ependymoma	452	5	75	1q11 1q12 1q21 1q22 1q23 1q24 1q25 1q31 1q32 1q41 1q42 1q43 1q44
4126	amp(1q)	Ependymoma	453	5	75	1q11 1q12 1q21 1q22 1q23 1q24 1q25 1q31 1q32 1q41 1q42 1q43 1q44
4127	amp(1q)	Ependymoma	454	5	75	1q11 1q12 1q21 1q22 1q23 1q24 1q25 1q31 1q32 1q41 1q42 1q43 1q44
4128	amp(1q)	Ependymoma	455	5	75	1q11 1q12 1q21 1q22 1q23 1q24 1q25 1q31 1q32 1q41 1q42 1q43 1q44
4129	amp(1q)	Ependymoma	456	5	75	1q11 1q12 1q21 1q22 1q23 1q24 1q25 1q31 1q32 1q41 1q42 1q43 1q44
4130	amp(1q)	Ependymoma	457	5	75	1q11 1q12 1q21 1q22 1q23 1q24 1q25 1q31 1q32 1q41 1q42 1q43 1q44
4133	amp(1q); amp(10p)	Ependymoma	458	5	75	1q11 1q12 1q21 1q22 1q23 1q24 1q25 1q31 1q32 1q41 1q42 1q43 1q44
4134	amp(1q)	Ependymoma	459	5	75	1q11 1q12 1q21 1q22 1q23 1q24 1q25 1q31 1q32 1q41 1q42 1q43 1q44
4135	amp(1q)	Ependymoma	460	5	75	1q11 1q12 1q21 1q22 1q23 1q24 1q25 1q31 1q32 1q41 1q42 1q43 1q44
4136	amp(1q)	Ependymoma	461	5	75	1q11 1q12 1q21 1q22 1q23 1q24 1q25 1q31 1q32 1q41 1q42 1q43 1q44
4137	amp(1q)	Ependymoma	462	5	75	1q11 1q12 1q21 1q22 1q23 1q24 1q25 1q31 1q32 1q41 1q42 1q43 1q44
4138	amp(1q)	Ependymoma	463	5	75	1q11 1q12 1q21 1q22 1q23 1q24 1q25 1q31 1q32 1q41 1q42 1q43 1q44
4139	amp(1q)	Ependymoma	464	5	75	1q11 1q12 1q21 1q22 1q23 1q24 1q25 1q31 1q32 1q41 1q42 1q43 1q44
2637	amp(1q12qter)	Chronic myeloid leukemia	427	5	75	1q11 1q12 1q21 1q22 1q23 1q24 1q25 1q31 1q32 1q41 1q42 1q43 1q44
224	amp(1q)	Breast cancer	404	5	75	1q11 1q12 1q21 1q22 1q23 1q24 1q25 1q31 1q32 1q41 1q42 1q43 1q44
4497	amp(1q); amp(15q21q22)	Breast cancer	477	5	75	1q11 1q12 1q21 1q22 1q23 1q24 1q25 1q31 1q32 1q41 1q42 1q43 1q44
4503	amp(1q)	Breast cancer	478	5	75	1q11 1q12 1q21 1q22 1q23 1q24 1q25 1q31 1q32 1q41 1q42 1q43 1q44
4433	amp(1q)	Barrett«s mucosa	476	5	75	1q11 1q12 1q21 1q22 1q23 1q24 1q25 1q31 1q32 1q41 1q42 1q43 1q44
2079	amp(1q)	Astrocytoma	423	5	75	1q11 1q12 1q21 1q22 1q23 1q24 1q25 1q31 1q32 1q41 1q42 1q43 1q44
2083	amp(1q)	Astrocytoma	424	5	75	1q11 1q12 1q21 1q22 1q23 1q24 1q25 1q31 1q32 1q41 1q42 1q43 1q44
2054	amp(5p)	Uterine leiomyosarcoma	505	6	66	5p15.3 5p15.2 5p15.1 5p14 5p13 5p12 5p11
455	amp(5p)	Urothelial carcinoma	480	6	66	5p15.3 5p15.2 5p15.1 5p14 5p13 5p12 5p11
780	amp(5p)	Small cell lung cancer	485	6	66	5p15.3 5p15.2 5p15.1 5p14 5p13 5p12 5p11
781	amp(5p)	Small cell lung cancer	486	6	66	5p15.3 5p15.2 5p15.1 5p14 5p13 5p12 5p11
782	amp(5p)	Small cell lung cancer	487	6	66	5p15.3 5p15.2 5p15.1 5p14 5p13 5p12 5p11
783	amp(5p)	Small cell lung cancer	488	6	66	5p15.3 5p15.2 5p15.1 5p14 5p13 5p12 5p11
784	amp(5p)	Small cell lung cancer	489	6	66	5p15.3 5p15.2 5p15.1 5p14 5p13 5p12 5p11
303	amp(5p); amp(5q11.2); amp(11p15); amp(16q22qter)	Skin melanoma	479	6	66	5p15.3 5p15.2 5p15.1 5p14 5p13 5p12 5p11
1836	amp(5p)	Pulmonary sarcoma	500	6	66	5p15.3 5p15.2 5p15.1 5p14 5p13 5p12 5p11
1855	amp(5p)	Pulmonary sarcoma	501	6	66	5p15.3 5p15.2 5p15.1 5p14 5p13 5p12 5p11
1864	amp(5p); amp(6p11p22); amp(12q13q15)	Pulmonary sarcoma	502	6	66	5p15.3 5p15.2 5p15.1 5p14 5p13 5p12 5p11
3835	amp(5p)	Pancreatic adenocarcinoma	528	6	66	5p15.3 5p15.2 5p15.1 5p14 5p13 5p12 5p11
3843	amp(5p); amp(12p11p12); amp(13q14q32)	Pancreatic adenocarcinoma	529	6	66	5p15.3 5p15.2 5p15.1 5p14 5p13 5p12 5p11
3852	amp(5p)	Pancreatic adenocarcinoma	530	6	66	5p15.3 5p15.2 5p15.1 5p14 5p13 5p12 5p11
4307	amp(5p)	Pancreatic adenocarcinoma	536	6	66	5p15.3 5p15.2 5p15.1 5p14 5p13 5p12 5p11
4323	amp(5p)	Pancreatic adenocarcinoma	537	6	66	5p15.3 5p15.2 5p15.1 5p14 5p13 5p12 5p11
1945	amp(3q25q26); amp(5p)	Ovarian cancer	503	6	66	5p15.3 5p15.2 5p15.1 5p14 5p13 5p12 5p11
1952	amp(5p)	Ovarian cancer	504	6	66	5p15.3 5p15.2 5p15.1 5p14 5p13 5p12 5p11
4530	amp(5p); amp(15q23qter); amp(21q22)	Osteosarcoma	544	6	66	5p15.3 5p15.2 5p15.1 5p14 5p13 5p12 5p11
869	amp(5p)	Non-small cell lung cancer	490	6	66	5p15.3 5p15.2 5p15.1 5p14 5p13 5p12 5p11
870	amp(5p)	Non-small cell lung cancer	491	6	66	5p15.3 5p15.2 5p15.1 5p14 5p13 5p12 5p11
871	amp(5p)	Non-small cell lung cancer	492	6	66	5p15.3 5p15.2 5p15.1 5p14 5p13 5p12 5p11
872	amp(5p)	Non-small cell lung cancer	493	6	66	5p15.3 5p15.2 5p15.1 5p14 5p13 5p12 5p11
873	amp(5p)	Non-small cell lung cancer	494	6	66	5p15.3 5p15.2 5p15.1 5p14 5p13 5p12 5p11
487	amp(5p)	Nasopharyngeal carcinoma	481	6	66	5p15.3 5p15.2 5p15.1 5p14 5p13 5p12 5p11
501	amp(5p)	Nasopharyngeal carcinoma	482	6	66	5p15.3 5p15.2 5p15.1 5p14 5p13 5p12 5p11
4051	amp(5p)	Mesothelioma	533	6	66	5p15.3 5p15.2 5p15.1 5p14 5p13 5p12 5p11
4305	amp(5p)	Merkel cell carcinoma	535	6	66	5p15.3 5p15.2 5p15.1 5p14 5p13 5p12 5p11
1580	amp(5p); amp(20q12q13)	Liposarcoma	495	6	66	5p15.3 5p15.2 5p15.1 5p14 5p13 5p12 5p11
1601	amp(5p)	Leiomyosarcoma	496	6	66	5p15.3 5p15.2 5p15.1 5p14 5p13 5p12 5p11
1602	amp(5p)	Leiomyosarcoma	497	6	66	5p15.3 5p15.2 5p15.1 5p14 5p13 5p12 5p11
1626	amp(5p)	Leiomyosarcoma	498	6	66	5p15.3 5p15.2 5p15.1 5p14 5p13 5p12 5p11
1655	amp(5p)	Leiomyosarcoma	499	6	66	5p15.3 5p15.2 5p15.1 5p14 5p13 5p12 5p11
3242	amp(5p)	Intrahepatic cholangiocarcinoma	511	6	66	5p15.3 5p15.2 5p15.1 5p14 5p13 5p12 5p11
4375	amp(1q21q24); amp(5p)	Intrahepatic cholangiocarcinoma	538	6	66	5p15.3 5p15.2 5p15.1 5p14 5p13 5p12 5p11
3192	amp(5p)	Hepatocellular carcinoma	509	6	66	5p15.3 5p15.2 5p15.1 5p14 5p13 5p12 5p11
3205	amp(5p)	Hepatocellular carcinoma	510	6	66	5p15.3 5p15.2 5p15.1 5p14 5p13 5p12 5p11
630	amp(5p); amp(8q23q24)	Head and neck squamous cell carcinoma	483	6	66	5p15.3 5p15.2 5p15.1 5p14 5p13 5p12 5p11
661	amp(4q12q21); amp(4q24q26); amp(5p)	Head and neck squamous cell carcinoma	484	6	66	5p15.3 5p15.2 5p15.1 5p14 5p13 5p12 5p11
3931	amp(5p)	Head and neck squamous cell carcinoma	531	6	66	5p15.3 5p15.2 5p15.1 5p14 5p13 5p12 5p11
3950	amp(5p)	Head and neck squamous cell carcinoma	532	6	66	5p15.3 5p15.2 5p15.1 5p14 5p13 5p12 5p11
2196	amp(5p); amp(7p13); amp(12q13q15)	Glioblastoma multiforme	506	6	66	5p15.3 5p15.2 5p15.1 5p14 5p13 5p12 5p11
2210	amp(5p)	Glioblastoma multiforme	507	6	66	5p15.3 5p15.2 5p15.1 5p14 5p13 5p12 5p11
3710	amp(5p)	Gastrointestinal stromal tumors	526	6	66	5p15.3 5p15.2 5p15.1 5p14 5p13 5p12 5p11
3722	amp(5p)	Gastrointestinal stromal tumors	527	6	66	5p15.3 5p15.2 5p15.1 5p14 5p13 5p12 5p11
3469	amp(5p); amp(12p11p12); amp(13q32q34)	Gastric adenocarcinoma	524	6	66	5p15.3 5p15.2 5p15.1 5p14 5p13 5p12 5p11
3563	amp(5p12pter); amp(12p11.2p12); amp(13q32qter)	Gastric adenocarcinoma	525	6	66	5p15.3 5p15.2 5p15.1 5p14 5p13 5p12 5p11
3253	amp(5p)	Esophageal carcinoma	512	6	66	5p15.3 5p15.2 5p15.1 5p14 5p13 5p12 5p11
3254	amp(5p)	Esophageal carcinoma	513	6	66	5p15.3 5p15.2 5p15.1 5p14 5p13 5p12 5p11
3255	amp(5p)	Esophageal carcinoma	514	6	66	5p15.3 5p15.2 5p15.1 5p14 5p13 5p12 5p11
3256	amp(5p)	Esophageal carcinoma	515	6	66	5p15.3 5p15.2 5p15.1 5p14 5p13 5p12 5p11
3257	amp(5p)	Esophageal carcinoma	516	6	66	5p15.3 5p15.2 5p15.1 5p14 5p13 5p12 5p11
3258	amp(5p)	Esophageal carcinoma	517	6	66	5p15.3 5p15.2 5p15.1 5p14 5p13 5p12 5p11
3259	amp(5p)	Esophageal carcinoma	518	6	66	5p15.3 5p15.2 5p15.1 5p14 5p13 5p12 5p11
3260	amp(5p)	Esophageal carcinoma	519	6	66	5p15.3 5p15.2 5p15.1 5p14 5p13 5p12 5p11
3261	amp(5p)	Esophageal carcinoma	520	6	66	5p15.3 5p15.2 5p15.1 5p14 5p13 5p12 5p11
3299	amp(5p)	Esophageal carcinoma	521	6	66	5p15.3 5p15.2 5p15.1 5p14 5p13 5p12 5p11
4383	amp(5p)	Esophageal carcinoma	539	6	66	5p15.3 5p15.2 5p15.1 5p14 5p13 5p12 5p11
4384	amp(5p)	Esophageal carcinoma	540	6	66	5p15.3 5p15.2 5p15.1 5p14 5p13 5p12 5p11
4391	amp(5p)	Esophageal carcinoma	541	6	66	5p15.3 5p15.2 5p15.1 5p14 5p13 5p12 5p11
4398	amp(5p); amp(13q13q14); amp(17q12q21)	Esophageal carcinoma	542	6	66	5p15.3 5p15.2 5p15.1 5p14 5p13 5p12 5p11
4450	amp(5p)	Colorectal adenocarcinoma	543	6	66	5p15.3 5p15.2 5p15.1 5p14 5p13 5p12 5p11
4277	amp(5p11pter)	Cervical carcinoma	534	6	66	5p15.3 5p15.2 5p15.1 5p14 5p13 5p12 5p11
3405	amp(5p); amp(20q12q13.1)	Barrett«s adenocarcinoma	522	6	66	5p15.3 5p15.2 5p15.1 5p14 5p13 5p12 5p11
3414	amp(5p); amp(8q24.1q24.2); amp(11p12p13)	Barrett«s adenocarcinoma	523	6	66	5p15.3 5p15.2 5p15.1 5p14 5p13 5p12 5p11
2652	amp(1p31p36); amp(5p)	Acute myeloid leukemia	508	6	66	5p15.3 5p15.2 5p15.1 5p14 5p13 5p12 5p11
433	amp(2p23p25)	Urothelial carcinoma	546	7	54	2p25 2p24 2p23
1724	amp(2p23p25)	Rhabdomyosarcoma	549	7	54	2p25 2p24 2p23
1725	amp(2p23p25)	Rhabdomyosarcoma	550	7	54	2p25 2p24 2p23
1726	amp(2p23p25)	Rhabdomyosarcoma	551	7	54	2p25 2p24 2p23
1727	amp(2p23p25)	Rhabdomyosarcoma	552	7	54	2p25 2p24 2p23
1750	amp(2p23pter)	Rhabdomyosarcoma	553	7	54	2p25 2p24 2p23
1752	amp(2p23pter); amp(9p21p23)	Rhabdomyosarcoma	554	7	54	2p25 2p24 2p23
1753	amp(2p23pter)	Rhabdomyosarcoma	555	7	54	2p25 2p24 2p23
4585	amp(2p23pter)	Rhabdomyosarcoma	596	7	54	2p25 2p24 2p23
4587	amp(2p23pter); amp(9p21p23)	Rhabdomyosarcoma	597	7	54	2p25 2p24 2p23
4588	amp(2p23pter)	Rhabdomyosarcoma	598	7	54	2p25 2p24 2p23
332	amp(2p23p25); amp(12q14q15); amp(12q23q24)	Renal cell carcinoma	545	7	54	2p25 2p24 2p23
2382	amp(2p23p25)	Neuroblastoma	561	7	54	2p25 2p24 2p23
2383	amp(2p23p25)	Neuroblastoma	562	7	54	2p25 2p24 2p23
2384	amp(2p23p25)	Neuroblastoma	563	7	54	2p25 2p24 2p23
2385	amp(2p23p25)	Neuroblastoma	564	7	54	2p25 2p24 2p23
2386	amp(2p23p25)	Neuroblastoma	565	7	54	2p25 2p24 2p23
2387	amp(2p23p25)	Neuroblastoma	566	7	54	2p25 2p24 2p23
2388	amp(2p23p25)	Neuroblastoma	567	7	54	2p25 2p24 2p23
2389	amp(2p23p25)	Neuroblastoma	568	7	54	2p25 2p24 2p23
2390	amp(2p23p25)	Neuroblastoma	569	7	54	2p25 2p24 2p23
2391	amp(2p23p25)	Neuroblastoma	570	7	54	2p25 2p24 2p23
2392	amp(2p23p25)	Neuroblastoma	571	7	54	2p25 2p24 2p23
2393	amp(2p23p25)	Neuroblastoma	572	7	54	2p25 2p24 2p23
2394	amp(2p23p25)	Neuroblastoma	573	7	54	2p25 2p24 2p23
2395	amp(2p23p25)	Neuroblastoma	574	7	54	2p25 2p24 2p23
2396	amp(2p23p25)	Neuroblastoma	575	7	54	2p25 2p24 2p23
2397	amp(2p23p25)	Neuroblastoma	576	7	54	2p25 2p24 2p23
2398	amp(2p23p25)	Neuroblastoma	577	7	54	2p25 2p24 2p23
2399	amp(2p23p25)	Neuroblastoma	578	7	54	2p25 2p24 2p23
2400	amp(2p23p25)	Neuroblastoma	579	7	54	2p25 2p24 2p23
2401	amp(2p23p25)	Neuroblastoma	580	7	54	2p25 2p24 2p23
2402	amp(2p23p25)	Neuroblastoma	581	7	54	2p25 2p24 2p23
2403	amp(2p23p25)	Neuroblastoma	582	7	54	2p25 2p24 2p23
2404	amp(2p23p25)	Neuroblastoma	583	7	54	2p25 2p24 2p23
2405	amp(2p23p25)	Neuroblastoma	584	7	54	2p25 2p24 2p23
2406	amp(2p23p25)	Neuroblastoma	585	7	54	2p25 2p24 2p23
2407	amp(2p23p25)	Neuroblastoma	586	7	54	2p25 2p24 2p23
2408	amp(2p23p25)	Neuroblastoma	587	7	54	2p25 2p24 2p23
2409	amp(2p23p25)	Neuroblastoma	588	7	54	2p25 2p24 2p23
2410	amp(2p23p25)	Neuroblastoma	589	7	54	2p25 2p24 2p23
2411	amp(2p23p25)	Neuroblastoma	590	7	54	2p25 2p24 2p23
2530	amp(2p23pter)	Medulloblastoma	591	7	54	2p25 2p24 2p23
668	amp(2p23p25)	Head and neck squamous cell carcinoma	547	7	54	2p25 2p24 2p23
2124	amp(2p23pter)	Glioblastoma multiforme	556	7	54	2p25 2p24 2p23
2125	amp(2p23pter)	Glioblastoma multiforme	557	7	54	2p25 2p24 2p23
2126	amp(2p23pter)	Glioblastoma multiforme	558	7	54	2p25 2p24 2p23
2221	amp(2p23p25)	Glioblastoma multiforme	559	7	54	2p25 2p24 2p23
2244	amp(2p23p25)	Glioblastoma multiforme	560	7	54	2p25 2p24 2p23
4106	amp(2p23pter)	Glioblastoma multiforme	595	7	54	2p25 2p24 2p23
3429	amp(2p23pter)	Gastric adenocarcinoma	593	7	54	2p25 2p24 2p23
3698	amp(2p23pter)	Colorectal adenocarcinoma	594	7	54	2p25 2p24 2p23
1340	amp(2p23pter)	Chondrosarcoma	548	7	54	2p25 2p24 2p23
2925	amp(2p23p25)	Burkitt's lymphoma	592	7	54	2p25 2p24 2p23
430	amp(20q)	Urothelial carcinoma	602	8	54	20q11.1 20q11.2 20q12 20q13.1 20q13.2 20q13.3
2626	amp(20q)	Testicular germ cell tumor	610	8	54	20q11.1 20q11.2 20q12 20q13.1 20q13.2 20q13.3
310	amp(11q12q13); amp(20q)	Skin melanoma	601	8	54	20q11.1 20q11.2 20q12 20q13.1 20q13.2 20q13.3
1862	amp(11q12q13); amp(20q)	Pulmonary sarcoma	607	8	54	20q11.1 20q11.2 20q12 20q13.1 20q13.2 20q13.3
2635	amp(20q)	Pheochromocytoma	611	8	54	20q11.1 20q11.2 20q12 20q13.1 20q13.2 20q13.3
3840	amp(20q)	Pancreatic adenocarcinoma	646	8	54	20q11.1 20q11.2 20q12 20q13.1 20q13.2 20q13.3
3849	amp(20q)	Pancreatic adenocarcinoma	647	8	54	20q11.1 20q11.2 20q12 20q13.1 20q13.2 20q13.3
973	amp(20q)	Non-small cell lung cancer	604	8	54	20q11.1 20q11.2 20q12 20q13.1 20q13.2 20q13.3
4042	amp(20q)	Neuroendocrine lung carcinoma	648	8	54	20q11.1 20q11.2 20q12 20q13.1 20q13.2 20q13.3
497	amp(20q)	Nasopharyngeal carcinoma	603	8	54	20q11.1 20q11.2 20q12 20q13.1 20q13.2 20q13.3
2722	amp(20q)	Myeloma and plasmocytoma	612	8	54	20q11.1 20q11.2 20q12 20q13.1 20q13.2 20q13.3
2723	amp(20q)	Myeloma and plasmocytoma	613	8	54	20q11.1 20q11.2 20q12 20q13.1 20q13.2 20q13.3
1825	amp(20q)	Miscellaneous sarcomas	606	8	54	20q11.1 20q11.2 20q12 20q13.1 20q13.2 20q13.3
4148	amp(20q)	Meningioma	649	8	54	20q11.1 20q11.2 20q12 20q13.1 20q13.2 20q13.3
4150	amp(20q)	Meningioma	650	8	54	20q11.1 20q11.2 20q12 20q13.1 20q13.2 20q13.3
1504	amp(20q)	Malignant fibrous histiocytoma of bone	605	8	54	20q11.1 20q11.2 20q12 20q13.1 20q13.2 20q13.3
3248	amp(20q)	Intrahepatic cholangiocarcinoma	618	8	54	20q11.1 20q11.2 20q12 20q13.1 20q13.2 20q13.3
3058	amp(20q)	Hepatocellular carcinoma	614	8	54	20q11.1 20q11.2 20q12 20q13.1 20q13.2 20q13.3
3059	amp(20q)	Hepatocellular carcinoma	615	8	54	20q11.1 20q11.2 20q12 20q13.1 20q13.2 20q13.3
3060	amp(20q)	Hepatocellular carcinoma	616	8	54	20q11.1 20q11.2 20q12 20q13.1 20q13.2 20q13.3
3166	amp(20q)	Hepatocellular carcinoma	617	8	54	20q11.1 20q11.2 20q12 20q13.1 20q13.2 20q13.3
3361	amp(20q)	Gastroesophageal junction adenocarcinoma	620	8	54	20q11.1 20q11.2 20q12 20q13.1 20q13.2 20q13.3
3362	amp(20q)	Gastroesophageal junction adenocarcinoma	621	8	54	20q11.1 20q11.2 20q12 20q13.1 20q13.2 20q13.3
3363	amp(20q)	Gastroesophageal junction adenocarcinoma	622	8	54	20q11.1 20q11.2 20q12 20q13.1 20q13.2 20q13.3
3455	amp(20q)	Gastric adenocarcinoma	625	8	54	20q11.1 20q11.2 20q12 20q13.1 20q13.2 20q13.3
3456	amp(20q)	Gastric adenocarcinoma	626	8	54	20q11.1 20q11.2 20q12 20q13.1 20q13.2 20q13.3
3457	amp(20q)	Gastric adenocarcinoma	627	8	54	20q11.1 20q11.2 20q12 20q13.1 20q13.2 20q13.3
3458	amp(20q)	Gastric adenocarcinoma	628	8	54	20q11.1 20q11.2 20q12 20q13.1 20q13.2 20q13.3
3485	amp(20q)	Gastric adenocarcinoma	629	8	54	20q11.1 20q11.2 20q12 20q13.1 20q13.2 20q13.3
3489	amp(12q13q15); amp(20q)	Gastric adenocarcinoma	630	8	54	20q11.1 20q11.2 20q12 20q13.1 20q13.2 20q13.3
3503	amp(20q)	Gastric adenocarcinoma	631	8	54	20q11.1 20q11.2 20q12 20q13.1 20q13.2 20q13.3
3530	amp(20q)	Gastric adenocarcinoma	632	8	54	20q11.1 20q11.2 20q12 20q13.1 20q13.2 20q13.3
3577	amp(20q)	Gastric adenocarcinoma	633	8	54	20q11.1 20q11.2 20q12 20q13.1 20q13.2 20q13.3
3315	amp(20q)	Esophageal carcinoma	619	8	54	20q11.1 20q11.2 20q12 20q13.1 20q13.2 20q13.3
3611	amp(20q)	Colorectal adenocarcinoma	634	8	54	20q11.1 20q11.2 20q12 20q13.1 20q13.2 20q13.3
3612	amp(20q)	Colorectal adenocarcinoma	635	8	54	20q11.1 20q11.2 20q12 20q13.1 20q13.2 20q13.3
3613	amp(20q)	Colorectal adenocarcinoma	636	8	54	20q11.1 20q11.2 20q12 20q13.1 20q13.2 20q13.3
3614	amp(20q)	Colorectal adenocarcinoma	637	8	54	20q11.1 20q11.2 20q12 20q13.1 20q13.2 20q13.3
3615	amp(20q)	Colorectal adenocarcinoma	638	8	54	20q11.1 20q11.2 20q12 20q13.1 20q13.2 20q13.3
3629	amp(20q)	Colorectal adenocarcinoma	639	8	54	20q11.1 20q11.2 20q12 20q13.1 20q13.2 20q13.3
3647	amp(20q)	Colorectal adenocarcinoma	640	8	54	20q11.1 20q11.2 20q12 20q13.1 20q13.2 20q13.3
3648	amp(20q)	Colorectal adenocarcinoma	641	8	54	20q11.1 20q11.2 20q12 20q13.1 20q13.2 20q13.3
3649	amp(20q)	Colorectal adenocarcinoma	642	8	54	20q11.1 20q11.2 20q12 20q13.1 20q13.2 20q13.3
3650	amp(20q)	Colorectal adenocarcinoma	643	8	54	20q11.1 20q11.2 20q12 20q13.1 20q13.2 20q13.3
3659	amp(20q)	Colorectal adenocarcinoma	644	8	54	20q11.1 20q11.2 20q12 20q13.1 20q13.2 20q13.3
4464	amp(20q)	Colorectal adenocarcinoma	652	8	54	20q11.1 20q11.2 20q12 20q13.1 20q13.2 20q13.3
2018	amp(20q)	Cervical carcinoma	608	8	54	20q11.1 20q11.2 20q12 20q13.1 20q13.2 20q13.3
2019	amp(20q)	Cervical carcinoma	609	8	54	20q11.1 20q11.2 20q12 20q13.1 20q13.2 20q13.3
212	amp(20q)	Breast cancer	599	8	54	20q11.1 20q11.2 20q12 20q13.1 20q13.2 20q13.3
228	amp(20q)	Breast cancer	600	8	54	20q11.1 20q11.2 20q12 20q13.1 20q13.2 20q13.3
4430	amp(20q); amp(21q)	Barrett«s mucosa	651	8	54	20q11.1 20q11.2 20q12 20q13.1 20q13.2 20q13.3
3376	amp(20q)	Barrett«s adenocarcinoma	623	8	54	20q11.1 20q11.2 20q12 20q13.1 20q13.2 20q13.3
3399	amp(20q)	Barrett«s adenocarcinoma	624	8	54	20q11.1 20q11.2 20q12 20q13.1 20q13.2 20q13.3
3821	amp(4p15pter); amp(12q12q15); amp(20q)	Adrenocortical carcinoma	645	8	54	20q11.1 20q11.2 20q12 20q13.1 20q13.2 20q13.3
2055	amp(8q22qter)	Uterine leiomyosarcoma	681	9	51	8q22 8q23 8q24.1 8q24.2 8q24.3
348	amp(8q21.3qter)	Urothelial carcinoma	654	9	51	8q22 8q23 8q24.1 8q24.2 8q24.3
349	amp(8q21.3qter)	Urothelial carcinoma	655	9	51	8q22 8q23 8q24.1 8q24.2 8q24.3
2931	amp(8q22qter)	T cell promyelocytic leukemia	682	9	51	8q22 8q23 8q24.1 8q24.2 8q24.3
2932	amp(8q22qter)	T cell promyelocytic leukemia	683	9	51	8q22 8q23 8q24.1 8q24.2 8q24.3
4196	amp(8q22qter); amp(Xcenq13)	Prostate adenocarcinoma	696	9	51	8q22 8q23 8q24.1 8q24.2 8q24.3
4171	amp(8q21.3qter)	Pheochromocytoma	694	9	51	8q22 8q23 8q24.1 8q24.2 8q24.3
4172	amp(8q22qter)	Pheochromocytoma	695	9	51	8q22 8q23 8q24.1 8q24.2 8q24.3
3837	amp(8q22qter)	Pancreatic adenocarcinoma	692	9	51	8q22 8q23 8q24.1 8q24.2 8q24.3
4310	amp(8q22.1qter)	Pancreatic adenocarcinoma	699	9	51	8q22 8q23 8q24.1 8q24.2 8q24.3
4328	amp(8q22.1qter)	Pancreatic adenocarcinoma	700	9	51	8q22 8q23 8q24.1 8q24.2 8q24.3
1888	amp(8q22qter)	Ovarian cancer	664	9	51	8q22 8q23 8q24.1 8q24.2 8q24.3
1889	amp(8q22qter)	Ovarian cancer	665	9	51	8q22 8q23 8q24.1 8q24.2 8q24.3
1890	amp(8q22qter)	Ovarian cancer	666	9	51	8q22 8q23 8q24.1 8q24.2 8q24.3
1891	amp(8q22qter)	Ovarian cancer	667	9	51	8q22 8q23 8q24.1 8q24.2 8q24.3
1892	amp(8q22qter)	Ovarian cancer	668	9	51	8q22 8q23 8q24.1 8q24.2 8q24.3
1893	amp(8q22qter)	Ovarian cancer	669	9	51	8q22 8q23 8q24.1 8q24.2 8q24.3
1894	amp(8q22qter)	Ovarian cancer	670	9	51	8q22 8q23 8q24.1 8q24.2 8q24.3
1895	amp(8q22qter)	Ovarian cancer	671	9	51	8q22 8q23 8q24.1 8q24.2 8q24.3
1927	amp(8q22qter)	Ovarian cancer	672	9	51	8q22 8q23 8q24.1 8q24.2 8q24.3
1946	amp(8q22qter); amp(12p11.2pter); amp(12q12)	Ovarian cancer	673	9	51	8q22 8q23 8q24.1 8q24.2 8q24.3
1972	amp(8q22qter)	Ovarian cancer	674	9	51	8q22 8q23 8q24.1 8q24.2 8q24.3
4265	amp(10p)	Ovarian cancer	697	9	51	8q22 8q23 8q24.1 8q24.2 8q24.3
1249	amp(8q22qter)	Osteosarcoma	658	9	51	8q22 8q23 8q24.1 8q24.2 8q24.3
1294	amp(8q22qter)	Osteosarcoma	659	9	51	8q22 8q23 8q24.1 8q24.2 8q24.3
1295	amp(8q22qter)	Osteosarcoma	660	9	51	8q22 8q23 8q24.1 8q24.2 8q24.3
1296	amp(8q22qter)	Osteosarcoma	661	9	51	8q22 8q23 8q24.1 8q24.2 8q24.3
4544	amp(1p22); amp(8q21.3qter); amp(17q23q24)	Osteosarcoma	702	9	51	8q22 8q23 8q24.1 8q24.2 8q24.3
4548	amp(8q21.3qter)	Osteosarcoma	703	9	51	8q22 8q23 8q24.1 8q24.2 8q24.3
1050	amp(8q22qter); amp(12q13q21)	Non-small cell lung cancer	656	9	51	8q22 8q23 8q24.1 8q24.2 8q24.3
1061	amp(8q22qter)	Non-small cell lung cancer	657	9	51	8q22 8q23 8q24.1 8q24.2 8q24.3
1799	amp(7p15pter); amp(8q21.3qter); amp(22q11.2q13)	Miscellaneous sarcomas	663	9	51	8q22 8q23 8q24.1 8q24.2 8q24.3
1656	amp(8q22qter)	Leiomyosarcoma	662	9	51	8q22 8q23 8q24.1 8q24.2 8q24.3
3195	amp(8q22qter)	Hepatocellular carcinoma	684	9	51	8q22 8q23 8q24.1 8q24.2 8q24.3
3208	amp(8q22qter)	Hepatocellular carcinoma	685	9	51	8q22 8q23 8q24.1 8q24.2 8q24.3
3939	amp(8q22qter)	Head and neck squamous cell carcinoma	693	9	51	8q22 8q23 8q24.1 8q24.2 8q24.3
2041	amp(8q22qter)	Fallopian tube carcinoma	675	9	51	8q22 8q23 8q24.1 8q24.2 8q24.3
2042	amp(8q22qter)	Fallopian tube carcinoma	676	9	51	8q22 8q23 8q24.1 8q24.2 8q24.3
2043	amp(8q22qter)	Fallopian tube carcinoma	677	9	51	8q22 8q23 8q24.1 8q24.2 8q24.3
2044	amp(8q22qter)	Fallopian tube carcinoma	678	9	51	8q22 8q23 8q24.1 8q24.2 8q24.3
2045	amp(8q22qter)	Fallopian tube carcinoma	679	9	51	8q22 8q23 8q24.1 8q24.2 8q24.3
2046	amp(8q22qter)	Fallopian tube carcinoma	680	9	51	8q22 8q23 8q24.1 8q24.2 8q24.3
3307	amp(8q22qter)	Esophageal carcinoma	686	9	51	8q22 8q23 8q24.1 8q24.2 8q24.3
3308	amp(8q22qter)	Esophageal carcinoma	687	9	51	8q22 8q23 8q24.1 8q24.2 8q24.3
3699	amp(8q22qter)	Colorectal adenocarcinoma	689	9	51	8q22 8q23 8q24.1 8q24.2 8q24.3
4278	amp(8q22q24.3)	Cervical carcinoma	698	9	51	8q22 8q23 8q24.1 8q24.2 8q24.3
165	amp(8q21.3qter)	Breast cancer	653	9	51	8q22 8q23 8q24.1 8q24.2 8q24.3
3733	amp(8q22q24.2)	Biliary tract cancer	690	9	51	8q22 8q23 8q24.1 8q24.2 8q24.3
3734	amp(8q22qter)	Biliary tract cancer	691	9	51	8q22 8q23 8q24.1 8q24.2 8q24.3
4472	amp(8q21.3q24.2)	Biliary tract cancer	701	9	51	8q22 8q23 8q24.1 8q24.2 8q24.3
3428	amp(8q22qter)	Barrett«s mucosa	688	9	51	8q22 8q23 8q24.1 8q24.2 8q24.3
428	amp(12q14q21)	Urothelial carcinoma	706	10	41	12q14 12q15 12q21
449	amp(12q14q21)	Urothelial carcinoma	707	10	41	12q14 12q15 12q21
301	amp(7p21pter); amp(12q14q21)	Skin melanoma	704	10	41	12q14 12q15 12q21
1686	amp(12q14q21)	Rhabdomyosarcoma	725	10	41	12q14 12q15 12q21
4582	amp(12q14q21)	Rhabdomyosarcoma	744	10	41	12q14 12q15 12q21
334	amp(8q22q24.1); amp(11q13); amp(12q14q21)	Renal cell carcinoma	705	10	41	12q14 12q15 12q21
1841	amp(12q14q22)	Pulmonary sarcoma	727	10	41	12q14 12q15 12q21
1842	amp(12q14q21)	Pulmonary sarcoma	728	10	41	12q14 12q15 12q21
1965	amp(12q14q21)	Ovarian cancer	729	10	41	12q14 12q15 12q21
1322	amp(12q14q21)	Osteosarcoma	711	10	41	12q14 12q15 12q21
929	amp(12q14q21)	Non-small cell lung cancer	708	10	41	12q14 12q15 12q21
930	amp(12q14q21)	Non-small cell lung cancer	709	10	41	12q14 12q15 12q21
1032	amp(12q14q21)	Non-small cell lung cancer	710	10	41	12q14 12q15 12q21
4029	amp(12q14q21)	Neuroendocrine lung carcinoma	737	10	41	12q14 12q15 12q21
2447	amp(2p23p24); amp(12q14q21); amp(12q24.2q24.3)	Neuroblastoma	731	10	41	12q14 12q15 12q21
1816	amp(1q21); amp(3q22); amp(12q14q21)	Miscellaneous sarcomas	726	10	41	12q14 12q15 12q21
2578	amp(12q14q21)	Malignant peripheral nerve tumor	732	10	41	12q14 12q15 12q21
2579	amp(12q14q21)	Malignant peripheral nerve tumor	733	10	41	12q14 12q15 12q21
2580	amp(12q14q22)	Malignant peripheral nerve tumor	734	10	41	12q14 12q15 12q21
1483	amp(12q14q21)	Malignant fibrous histiocytoma of bone	712	10	41	12q14 12q15 12q21
1484	amp(12q14q21)	Malignant fibrous histiocytoma of bone	713	10	41	12q14 12q15 12q21
1546	amp(12q14q21)	Liposarcoma	714	10	41	12q14 12q15 12q21
1547	amp(12q14q21)	Liposarcoma	715	10	41	12q14 12q15 12q21
1548	amp(12q14q21)	Liposarcoma	716	10	41	12q14 12q15 12q21
1549	amp(12q14q21)	Liposarcoma	717	10	41	12q14 12q15 12q21
1550	amp(12q14q21)	Liposarcoma	718	10	41	12q14 12q15 12q21
1551	amp(12q14q21)	Liposarcoma	719	10	41	12q14 12q15 12q21
1552	amp(12q14q21)	Liposarcoma	720	10	41	12q14 12q15 12q21
1565	amp(12q14q21)	Liposarcoma	721	10	41	12q14 12q15 12q21
1566	amp(12q14q22)	Liposarcoma	722	10	41	12q14 12q15 12q21
4565	amp(12q14q21)	Liposarcoma	739	10	41	12q14 12q15 12q21
4570	amp(12q14q21)	Liposarcoma	740	10	41	12q14 12q15 12q21
4577	amp(12q14q21)	Liposarcoma	741	10	41	12q14 12q15 12q21
4578	amp(4p14p15); amp(12q14q21)	Liposarcoma	742	10	41	12q14 12q15 12q21
4579	amp(12q14q15); amp(12q21)	Liposarcoma	743	10	41	12q14 12q15 12q21
1635	amp(12q14q21)	Leiomyosarcoma	723	10	41	12q14 12q15 12q21
1636	amp(12q14q21)	Leiomyosarcoma	724	10	41	12q14 12q15 12q21
3956	amp(12q14q21)	Head and neck squamous cell carcinoma	736	10	41	12q14 12q15 12q21
4103	amp(12q14q22)	Glioblastoma multiforme	738	10	41	12q14 12q15 12q21
2915	amp(12q14q21)	Diffuse large B cell lymphoma	735	10	41	12q14 12q15 12q21
2066	amp(12q14q21)	Brenner tumor	730	10	41	12q14 12q15 12q21
352	amp(12q13q15)	Urothelial carcinoma	745	11	40	12q13 12q14 12q15
1685	amp(12q13q15)	Rhabdomyosarcoma	753	11	40	12q13 12q14 12q15
1693	amp(12q13q15); amp(18q21)	Rhabdomyosarcoma	754	11	40	12q13 12q14 12q15
1708	amp(12q13q15)	Rhabdomyosarcoma	755	11	40	12q13 12q14 12q15
1709	amp(12q13q15)	Rhabdomyosarcoma	756	11	40	12q13 12q14 12q15
1710	amp(12q13q15)	Rhabdomyosarcoma	757	11	40	12q13 12q14 12q15
1711	amp(12q13q15)	Rhabdomyosarcoma	758	11	40	12q13 12q14 12q15
1712	amp(12q13q15)	Rhabdomyosarcoma	759	11	40	12q13 12q14 12q15
1713	amp(12q13q15)	Rhabdomyosarcoma	760	11	40	12q13 12q14 12q15
1714	amp(12q13q15)	Rhabdomyosarcoma	761	11	40	12q13 12q14 12q15
1757	amp(12q12q15)	Rhabdomyosarcoma	762	11	40	12q13 12q14 12q15
1859	amp(12q12q15)	Pulmonary sarcoma	763	11	40	12q13 12q14 12q15
1860	amp(12q13q15)	Pulmonary sarcoma	764	11	40	12q13 12q14 12q15
1863	amp(6p11.2p21); amp(12q13q15)	Pulmonary sarcoma	765	11	40	12q13 12q14 12q15
1865	amp(12q13q15)	Pulmonary sarcoma	766	11	40	12q13 12q14 12q15
1224	amp(12q13q15)	Osteosarcoma	746	11	40	12q13 12q14 12q15
1225	amp(12q13q15)	Osteosarcoma	747	11	40	12q13 12q14 12q15
4009	amp(4q28q31.2); amp(8q11.21q24.1); amp(12q12q15)	Non-small cell lung cancer	783	11	40	12q13 12q14 12q15
2435	amp(2p24); amp(12q13q15)	Neuroblastoma	780	11	40	12q13 12q14 12q15
2596	amp(12q13q15)	Meningioma	781	11	40	12q13 12q14 12q15
2610	amp(12q13q15)	Meningioma	782	11	40	12q13 12q14 12q15
1575	amp(12q13q15)	Liposarcoma	749	11	40	12q13 12q14 12q15
1589	amp(12q12q15)	Liposarcoma	750	11	40	12q13 12q14 12q15
1595	amp(1p31); amp(1q23q24); amp(7p21pter); amp(12q13q15)	Liposarcoma	751	11	40	12q13 12q14 12q15
1641	amp(12q13q15)	Leiomyosarcoma	752	11	40	12q13 12q14 12q15
2180	amp(12q13q15)	Glioblastoma multiforme	767	11	40	12q13 12q14 12q15
2181	amp(12q13q15)	Glioblastoma multiforme	768	11	40	12q13 12q14 12q15
2182	amp(12q13q15)	Glioblastoma multiforme	769	11	40	12q13 12q14 12q15
2184	amp(12q13q15)	Glioblastoma multiforme	770	11	40	12q13 12q14 12q15
2185	amp(12q13q15)	Glioblastoma multiforme	771	11	40	12q13 12q14 12q15
2186	amp(12q13q15)	Glioblastoma multiforme	772	11	40	12q13 12q14 12q15
2197	amp(7p13); amp(12q13q15)	Glioblastoma multiforme	773	11	40	12q13 12q14 12q15
2198	amp(12q13q15)	Glioblastoma multiforme	774	11	40	12q13 12q14 12q15
2199	amp(12q13q15)	Glioblastoma multiforme	775	11	40	12q13 12q14 12q15
2237	amp(12q13q15)	Glioblastoma multiforme	776	11	40	12q13 12q14 12q15
2250	amp(12q13q15)	Glioblastoma multiforme	777	11	40	12q13 12q14 12q15
2308	amp(4q11q13); amp(8q23q24); amp(12q13q15)	Glioblastoma multiforme	778	11	40	12q13 12q14 12q15
4140	amp(12q13q15)	Ependymoma	784	11	40	12q13 12q14 12q15
1353	amp(12q12q15)	Chondrosarcoma	748	11	40	12q13 12q14 12q15
2370	amp(12q12q15)	Astroblastoma	779	11	40	12q13 12q14 12q15
3757	amp(19)	Pituitary tumor	799	12	39	19p13.3 19p13.2 19p13.1 19p12 19p11 19q11 19q12 19q13.1 19q13.2 19q13.3 19q13.4
3759	amp(9q33qter); amp(19)	Pituitary tumor	800	12	39	19p13.3 19p13.2 19p13.1 19p12 19p11 19q11 19q12 19q13.1 19q13.2 19q13.3 19q13.4
3874	amp(19)	Pancreatic adenocarcinoma	810	12	39	19p13.3 19p13.2 19p13.1 19p12 19p11 19q11 19q12 19q13.1 19q13.2 19q13.3 19q13.4
3875	amp(19)	Pancreatic adenocarcinoma	811	12	39	19p13.3 19p13.2 19p13.1 19p12 19p11 19q11 19q12 19q13.1 19q13.2 19q13.3 19q13.4
3876	amp(19)	Pancreatic adenocarcinoma	812	12	39	19p13.3 19p13.2 19p13.1 19p12 19p11 19q11 19q12 19q13.1 19q13.2 19q13.3 19q13.4
3877	amp(19)	Pancreatic adenocarcinoma	813	12	39	19p13.3 19p13.2 19p13.1 19p12 19p11 19q11 19q12 19q13.1 19q13.2 19q13.3 19q13.4
3878	amp(19)	Pancreatic adenocarcinoma	814	12	39	19p13.3 19p13.2 19p13.1 19p12 19p11 19q11 19q12 19q13.1 19q13.2 19q13.3 19q13.4
3879	amp(19)	Pancreatic adenocarcinoma	815	12	39	19p13.3 19p13.2 19p13.1 19p12 19p11 19q11 19q12 19q13.1 19q13.2 19q13.3 19q13.4
3880	amp(19)	Pancreatic adenocarcinoma	816	12	39	19p13.3 19p13.2 19p13.1 19p12 19p11 19q11 19q12 19q13.1 19q13.2 19q13.3 19q13.4
3881	amp(19)	Pancreatic adenocarcinoma	817	12	39	19p13.3 19p13.2 19p13.1 19p12 19p11 19q11 19q12 19q13.1 19q13.2 19q13.3 19q13.4
3882	amp(19)	Pancreatic adenocarcinoma	818	12	39	19p13.3 19p13.2 19p13.1 19p12 19p11 19q11 19q12 19q13.1 19q13.2 19q13.3 19q13.4
3883	amp(19)	Pancreatic adenocarcinoma	819	12	39	19p13.3 19p13.2 19p13.1 19p12 19p11 19q11 19q12 19q13.1 19q13.2 19q13.3 19q13.4
3884	amp(19)	Pancreatic adenocarcinoma	820	12	39	19p13.3 19p13.2 19p13.1 19p12 19p11 19q11 19q12 19q13.1 19q13.2 19q13.3 19q13.4
4555	amp(8q23q24.1); amp(17p); amp(19p); amp(19q11q31.1)	Osteosarcoma	823	12	39	19p13.3 19p13.2 19p13.1 19p12 19p11 19q11 19q12 19q13.1 19q13.2 19q13.3 19q13.4
4040	amp(19)	Neuroendocrine lung carcinoma	821	12	39	19p13.3 19p13.2 19p13.1 19p12 19p11 19q11 19q12 19q13.1 19q13.2 19q13.3 19q13.4
2716	amp(19)	Myeloma and plasmocytoma	792	12	39	19p13.3 19p13.2 19p13.1 19p12 19p11 19q11 19q12 19q13.1 19q13.2 19q13.3 19q13.4
2717	amp(19)	Myeloma and plasmocytoma	793	12	39	19p13.3 19p13.2 19p13.1 19p12 19p11 19q11 19q12 19q13.1 19q13.2 19q13.3 19q13.4
2718	amp(19)	Myeloma and plasmocytoma	794	12	39	19p13.3 19p13.2 19p13.1 19p12 19p11 19q11 19q12 19q13.1 19q13.2 19q13.3 19q13.4
2719	amp(19)	Myeloma and plasmocytoma	795	12	39	19p13.3 19p13.2 19p13.1 19p12 19p11 19q11 19q12 19q13.1 19q13.2 19q13.3 19q13.4
2720	amp(19)	Myeloma and plasmocytoma	796	12	39	19p13.3 19p13.2 19p13.1 19p12 19p11 19q11 19q12 19q13.1 19q13.2 19q13.3 19q13.4
2721	amp(19)	Myeloma and plasmocytoma	797	12	39	19p13.3 19p13.2 19p13.1 19p12 19p11 19q11 19q12 19q13.1 19q13.2 19q13.3 19q13.4
2818	amp(18q12q21); amp(19)	Mantle cell lymphoma	798	12	39	19p13.3 19p13.2 19p13.1 19p12 19p11 19q11 19q12 19q13.1 19q13.2 19q13.3 19q13.4
1553	amp(19)	Liposarcoma	786	12	39	19p13.3 19p13.2 19p13.1 19p12 19p11 19q11 19q12 19q13.1 19q13.2 19q13.3 19q13.4
1596	amp(19)	Leiomyosarcoma	787	12	39	19p13.3 19p13.2 19p13.1 19p12 19p11 19q11 19q12 19q13.1 19q13.2 19q13.3 19q13.4
4104	amp(19)	Glioblastoma multiforme	822	12	39	19p13.3 19p13.2 19p13.1 19p12 19p11 19q11 19q12 19q13.1 19q13.2 19q13.3 19q13.4
1368	amp(19)	Ewing's sarcoma	785	12	39	19p13.3 19p13.2 19p13.1 19p12 19p11 19q11 19q12 19q13.1 19q13.2 19q13.3 19q13.4
2372	amp(19)	Astroblastoma	788	12	39	19p13.3 19p13.2 19p13.1 19p12 19p11 19q11 19q12 19q13.1 19q13.2 19q13.3 19q13.4
3776	amp(19)	Adrenocortical carcinoma	801	12	39	19p13.3 19p13.2 19p13.1 19p12 19p11 19q11 19q12 19q13.1 19q13.2 19q13.3 19q13.4
3797	amp(19)	Adrenocortical carcinoma	802	12	39	19p13.3 19p13.2 19p13.1 19p12 19p11 19q11 19q12 19q13.1 19q13.2 19q13.3 19q13.4
3798	amp(19)	Adrenocortical carcinoma	803	12	39	19p13.3 19p13.2 19p13.1 19p12 19p11 19q11 19q12 19q13.1 19q13.2 19q13.3 19q13.4
3799	amp(19)	Adrenocortical carcinoma	804	12	39	19p13.3 19p13.2 19p13.1 19p12 19p11 19q11 19q12 19q13.1 19q13.2 19q13.3 19q13.4
3800	amp(19)	Adrenocortical carcinoma	805	12	39	19p13.3 19p13.2 19p13.1 19p12 19p11 19q11 19q12 19q13.1 19q13.2 19q13.3 19q13.4
3801	amp(19)	Adrenocortical carcinoma	806	12	39	19p13.3 19p13.2 19p13.1 19p12 19p11 19q11 19q12 19q13.1 19q13.2 19q13.3 19q13.4
3802	amp(19)	Adrenocortical carcinoma	807	12	39	19p13.3 19p13.2 19p13.1 19p12 19p11 19q11 19q12 19q13.1 19q13.2 19q13.3 19q13.4
3803	amp(19)	Adrenocortical carcinoma	808	12	39	19p13.3 19p13.2 19p13.1 19p12 19p11 19q11 19q12 19q13.1 19q13.2 19q13.3 19q13.4
3804	amp(19)	Adrenocortical carcinoma	809	12	39	19p13.3 19p13.2 19p13.1 19p12 19p11 19q11 19q12 19q13.1 19q13.2 19q13.3 19q13.4
2647	amp(19)	Acute myeloid leukemia	789	12	39	19p13.3 19p13.2 19p13.1 19p12 19p11 19q11 19q12 19q13.1 19q13.2 19q13.3 19q13.4
2650	amp(1p32p36); amp(9p21p24); amp(19)	Acute myeloid leukemia	790	12	39	19p13.3 19p13.2 19p13.1 19p12 19p11 19q11 19q12 19q13.1 19q13.2 19q13.3 19q13.4
2651	amp(13q21q34); amp(19); amp(21)	Acute myeloid leukemia	791	12	39	19p13.3 19p13.2 19p13.1 19p12 19p11 19q11 19q12 19q13.1 19q13.2 19q13.3 19q13.4
2059	amp(17p11p12)	Uterine leiomyosarcoma	857	13	39	17p13 17p12 17p11.2 17p11.1
2060	amp(17p)	Uterine leiomyosarcoma	858	13	39	17p13 17p12 17p11.2 17p11.1
1843	amp(17p)	Pulmonary sarcoma	852	13	39	17p13 17p12 17p11.2 17p11.1
1844	amp(17p)	Pulmonary sarcoma	853	13	39	17p13 17p12 17p11.2 17p11.1
1845	amp(17p)	Pulmonary sarcoma	854	13	39	17p13 17p12 17p11.2 17p11.1
1846	amp(17p)	Pulmonary sarcoma	855	13	39	17p13 17p12 17p11.2 17p11.1
1847	amp(17p)	Pulmonary sarcoma	856	13	39	17p13 17p12 17p11.2 17p11.1
1250	amp(17p)	Osteosarcoma	826	13	39	17p13 17p12 17p11.2 17p11.1
1331	amp(17p12pter)	Osteosarcoma	827	13	39	17p13 17p12 17p11.2 17p11.1
4542	amp(1q22q24); amp(9p21p23); amp(17p)	Osteosarcoma	861	13	39	17p13 17p12 17p11.2 17p11.1
4545	amp(8q11.2); amp(13q14); amp(17p); amp(21q11.1q22)	Osteosarcoma	862	13	39	17p13 17p12 17p11.2 17p11.1
946	amp(17p)	Non-small cell lung cancer	825	13	39	17p13 17p12 17p11.2 17p11.1
494	amp(17p)	Nasopharyngeal carcinoma	824	13	39	17p13 17p12 17p11.2 17p11.1
1821	amp(17p)	Miscellaneous sarcomas	851	13	39	17p13 17p12 17p11.2 17p11.1
2541	amp(17p11p12)	Medulloblastoma	859	13	39	17p13 17p12 17p11.2 17p11.1
1430	amp(17p)	Malignant fibrous histiocytoma of bone	828	13	39	17p13 17p12 17p11.2 17p11.1
1431	amp(17p)	Malignant fibrous histiocytoma of bone	829	13	39	17p13 17p12 17p11.2 17p11.1
1432	amp(17p)	Malignant fibrous histiocytoma of bone	830	13	39	17p13 17p12 17p11.2 17p11.1
1433	amp(17p)	Malignant fibrous histiocytoma of bone	831	13	39	17p13 17p12 17p11.2 17p11.1
1434	amp(17p)	Malignant fibrous histiocytoma of bone	832	13	39	17p13 17p12 17p11.2 17p11.1
1497	amp(17p11p12)	Malignant fibrous histiocytoma of bone	833	13	39	17p13 17p12 17p11.2 17p11.1
1498	amp(17p11p12)	Malignant fibrous histiocytoma of bone	834	13	39	17p13 17p12 17p11.2 17p11.1
1499	amp(17p11p12)	Malignant fibrous histiocytoma of bone	835	13	39	17p13 17p12 17p11.2 17p11.1
1578	amp(17p); amp(22q13)	Liposarcoma	836	13	39	17p13 17p12 17p11.2 17p11.1
1616	amp(17p)	Leiomyosarcoma	837	13	39	17p13 17p12 17p11.2 17p11.1
1617	amp(17p)	Leiomyosarcoma	838	13	39	17p13 17p12 17p11.2 17p11.1
1618	amp(17p)	Leiomyosarcoma	839	13	39	17p13 17p12 17p11.2 17p11.1
1619	amp(17p)	Leiomyosarcoma	840	13	39	17p13 17p12 17p11.2 17p11.1
1620	amp(17p)	Leiomyosarcoma	841	13	39	17p13 17p12 17p11.2 17p11.1
1621	amp(17p)	Leiomyosarcoma	842	13	39	17p13 17p12 17p11.2 17p11.1
1622	amp(17p)	Leiomyosarcoma	843	13	39	17p13 17p12 17p11.2 17p11.1
1629	amp(17p11p12)	Leiomyosarcoma	844	13	39	17p13 17p12 17p11.2 17p11.1
1630	amp(5p12p13); amp(17p11p13)	Leiomyosarcoma	845	13	39	17p13 17p12 17p11.2 17p11.1
1642	amp(17p)	Leiomyosarcoma	846	13	39	17p13 17p12 17p11.2 17p11.1
1647	amp(17p)	Leiomyosarcoma	847	13	39	17p13 17p12 17p11.2 17p11.1
1648	amp(17p)	Leiomyosarcoma	848	13	39	17p13 17p12 17p11.2 17p11.1
1660	amp(17p11p12)	Leiomyosarcoma	849	13	39	17p13 17p12 17p11.2 17p11.1
1661	amp(17p)	Leiomyosarcoma	850	13	39	17p13 17p12 17p11.2 17p11.1
3627	amp(17p11.2p13)	Colorectal adenocarcinoma	860	13	39	17p13 17p12 17p11.2 17p11.1
1755	amp(2p23p24)	Rhabdomyosarcoma	865	14	38	2p24 2p23
4590	amp(2p23p24)	Rhabdomyosarcoma	900	14	38	2p24 2p23
281	amp(1q21); amp(2p23p24)	Retinoblastoma	863	14	38	2p24 2p23
283	amp(2p23p24)	Retinoblastoma	864	14	38	2p24 2p23
4320	amp(2p23p24)	Pancreatic adenocarcinoma	899	14	38	2p24 2p23
4016	amp(2p23p24)	Neuroendocrine lung carcinoma	898	14	38	2p24 2p23
2415	amp(2p23p24)	Neuroblastoma	870	14	38	2p24 2p23
2416	amp(2p23p24)	Neuroblastoma	871	14	38	2p24 2p23
2417	amp(2p23p24)	Neuroblastoma	872	14	38	2p24 2p23
2418	amp(2p23p24)	Neuroblastoma	873	14	38	2p24 2p23
2419	amp(2p23p24)	Neuroblastoma	874	14	38	2p24 2p23
2420	amp(2p23p24)	Neuroblastoma	875	14	38	2p24 2p23
2421	amp(2p23p24)	Neuroblastoma	876	14	38	2p24 2p23
2422	amp(2p23p24)	Neuroblastoma	877	14	38	2p24 2p23
2423	amp(2p23p24)	Neuroblastoma	878	14	38	2p24 2p23
2424	amp(2p23p24)	Neuroblastoma	879	14	38	2p24 2p23
2425	amp(2p23p24)	Neuroblastoma	880	14	38	2p24 2p23
2426	amp(2p23p24)	Neuroblastoma	881	14	38	2p24 2p23
2427	amp(2p23p24)	Neuroblastoma	882	14	38	2p24 2p23
2428	amp(2p23p24)	Neuroblastoma	883	14	38	2p24 2p23
2429	amp(2p23p24)	Neuroblastoma	884	14	38	2p24 2p23
2430	amp(2p23p24)	Neuroblastoma	885	14	38	2p24 2p23
2431	amp(2p23p24)	Neuroblastoma	886	14	38	2p24 2p23
2432	amp(2p23p24)	Neuroblastoma	887	14	38	2p24 2p23
2433	amp(2p23p24)	Neuroblastoma	888	14	38	2p24 2p23
2443	amp(2p23p24)	Neuroblastoma	889	14	38	2p24 2p23
2444	amp(2p23p24)	Neuroblastoma	890	14	38	2p24 2p23
2445	amp(2p23p24)	Neuroblastoma	891	14	38	2p24 2p23
2446	amp(2p23p24)	Neuroblastoma	892	14	38	2p24 2p23
2454	amp(2p23)	Neuroblastoma	893	14	38	2p24 2p23
2529	amp(2p23)	Medulloblastoma	894	14	38	2p24 2p23
2770	amp(2p23p24)	Mantle cell lymphoma	895	14	38	2p24 2p23
3571	amp(2p23p24)	Gastric adenocarcinoma	896	14	38	2p24 2p23
2337	amp(2p23p24)	Ependymoma	866	14	38	2p24 2p23
2338	amp(2p23p24)	Ependymoma	867	14	38	2p24 2p23
2339	amp(2p23p24)	Ependymoma	868	14	38	2p24 2p23
2340	amp(2p23p24)	Ependymoma	869	14	38	2p24 2p23
3704	amp(2p23p24)	Anal carcinoma	897	14	38	2p24 2p23
786	amp(6q25)	Small cell lung cancer	904	15	37
796	amp(9q31)	Small cell lung cancer	905	15	37
4159	amp(1q44)	Pheochromocytoma	932	15	37
1897	amp(10p15)	Ovarian cancer	912	15	37
751	amp(11q21)	Oral squamous cell carcinoma	903	15	37
984	amp(2p22)	Non-small cell lung cancer	906	15	37
989	amp(6p23)	Non-small cell lung cancer	907	15	37
1046	amp(16p13.1)	Non-small cell lung cancer	908	15	37
2451	amp(10p15)	Neuroblastoma	913	15	37
2459	amp(10p25)	Neuroblastoma	914	15	37
2527	amp(2p22)	Medulloblastoma	915	15	37
2582	amp(12q24.3)	Malignant peripheral nerve tumor	916	15	37
2583	amp(12q24.3)	Malignant peripheral nerve tumor	917	15	37
1452	amp(1p35p36)	Malignant fibrous histiocytoma of bone	909	15	37
1529	amp(15q11.2)	Malignant fibrous histiocytoma of bone	910	15	37
1534	amp(18p11.1)	Malignant fibrous histiocytoma of bone	911	15	37
3136	amp(4p13p14)	Hepatocellular carcinoma	919	15	37
530	amp(1p35p36)	Head and neck squamous cell carcinoma	901	15	37
700	amp(8p11.1)	Head and neck squamous cell carcinoma	902	15	37
3932	amp(5p23p25)	Head and neck squamous cell carcinoma	928	15	37
3982	amp(14q23)	Head and neck squamous cell carcinoma	929	15	37
3983	amp(14q24)	Head and neck squamous cell carcinoma	930	15	37
4562	amp(1p33p34)	Ewing's sarcoma	937	15	37
3290	amp(20q11.2)	Esophageal carcinoma	920	15	37
4120	amp(6q27)	Ependymoma	931	15	37
2851	amp(Xp22.1)	Diffuse large B cell lymphoma	918	15	37
4239	amp(10q12)	Diffuse large B cell lymphoma	934	15	37
4240	amp(16p13.3)	Diffuse large B cell lymphoma	935	15	37
3643	amp(18q23)	Colorectal adenocarcinoma	921	15	37
3703	amp(2p21)	Colon adenoma	922	15	37
4205	amp(11q25)	Chronic lymphocytic leukemia	933	15	37
4493	amp(16p13.1)	Breast cancer	936	15	37
3765	amp(5q13)	Adrenocortical carcinoma	923	15	37
3766	amp(5q13)	Adrenocortical carcinoma	924	15	37
3774	amp(19p13.3)	Adrenocortical carcinoma	925	15	37
3775	amp(19p13.3)	Adrenocortical carcinoma	926	15	37
3778	amp(19q13.4)	Adrenocortical carcinoma	927	15	37
436	amp(3q26)	Urothelial carcinoma	938	16	36	3q26.1 3q26.2 3q26.3
1944	amp(3q26)	Ovarian cancer	970	16	36	3q26.1 3q26.2 3q26.3
727	amp(3q26); amp(12p11)	Oral squamous cell carcinoma	942	16	36	3q26.1 3q26.2 3q26.3
843	amp(3q26)	Non-small cell lung cancer	943	16	36	3q26.1 3q26.2 3q26.3
844	amp(3q26)	Non-small cell lung cancer	944	16	36	3q26.1 3q26.2 3q26.3
845	amp(3q26)	Non-small cell lung cancer	945	16	36	3q26.1 3q26.2 3q26.3
846	amp(3q26)	Non-small cell lung cancer	946	16	36	3q26.1 3q26.2 3q26.3
847	amp(3q26)	Non-small cell lung cancer	947	16	36	3q26.1 3q26.2 3q26.3
848	amp(3q26)	Non-small cell lung cancer	948	16	36	3q26.1 3q26.2 3q26.3
849	amp(3q26)	Non-small cell lung cancer	949	16	36	3q26.1 3q26.2 3q26.3
850	amp(3q26)	Non-small cell lung cancer	950	16	36	3q26.1 3q26.2 3q26.3
851	amp(3q26)	Non-small cell lung cancer	951	16	36	3q26.1 3q26.2 3q26.3
852	amp(3q26)	Non-small cell lung cancer	952	16	36	3q26.1 3q26.2 3q26.3
853	amp(3q26)	Non-small cell lung cancer	953	16	36	3q26.1 3q26.2 3q26.3
854	amp(3q26)	Non-small cell lung cancer	954	16	36	3q26.1 3q26.2 3q26.3
855	amp(3q26)	Non-small cell lung cancer	955	16	36	3q26.1 3q26.2 3q26.3
856	amp(3q26)	Non-small cell lung cancer	956	16	36	3q26.1 3q26.2 3q26.3
857	amp(3q26)	Non-small cell lung cancer	957	16	36	3q26.1 3q26.2 3q26.3
858	amp(3q26)	Non-small cell lung cancer	958	16	36	3q26.1 3q26.2 3q26.3
859	amp(3q26)	Non-small cell lung cancer	959	16	36	3q26.1 3q26.2 3q26.3
860	amp(3q26)	Non-small cell lung cancer	960	16	36	3q26.1 3q26.2 3q26.3
861	amp(3q26)	Non-small cell lung cancer	961	16	36	3q26.1 3q26.2 3q26.3
862	amp(3q26)	Non-small cell lung cancer	962	16	36	3q26.1 3q26.2 3q26.3
863	amp(3q26)	Non-small cell lung cancer	963	16	36	3q26.1 3q26.2 3q26.3
864	amp(3q26)	Non-small cell lung cancer	964	16	36	3q26.1 3q26.2 3q26.3
865	amp(3q26)	Non-small cell lung cancer	965	16	36	3q26.1 3q26.2 3q26.3
866	amp(3q26)	Non-small cell lung cancer	966	16	36	3q26.1 3q26.2 3q26.3
867	amp(3q26)	Non-small cell lung cancer	967	16	36	3q26.1 3q26.2 3q26.3
868	amp(3q26)	Non-small cell lung cancer	968	16	36	3q26.1 3q26.2 3q26.3
998	amp(3q26)	Non-small cell lung cancer	969	16	36	3q26.1 3q26.2 3q26.3
634	amp(3q26)	Head and neck squamous cell carcinoma	939	16	36	3q26.1 3q26.2 3q26.3
670	amp(3q26)	Head and neck squamous cell carcinoma	940	16	36	3q26.1 3q26.2 3q26.3
688	amp(3q26)	Head and neck squamous cell carcinoma	941	16	36	3q26.1 3q26.2 3q26.3
3924	amp(3q26)	Head and neck squamous cell carcinoma	972	16	36	3q26.1 3q26.2 3q26.3
3468	amp(3q26.1q26.3); amp(6p12p21.2)	Gastric adenocarcinoma	971	16	36	3q26.1 3q26.2 3q26.3
4490	amp(3q26.2q26.3)	Breast cancer	973	16	36	3q26.1 3q26.2 3q26.3
445	amp(8q23qter)	Urothelial carcinoma	981	17	35	8q23 8q24.1 8q24.2 8q24.3
321	amp(4q12q13); amp(8q23qter)	Skin melanoma	980	17	35	8q23 8q24.1 8q24.2 8q24.3
4197	amp(8q23qter)	Prostate adenocarcinoma	1006	17	35	8q23 8q24.1 8q24.2 8q24.3
1928	amp(8q23qter)	Ovarian cancer	987	17	35	8q23 8q24.1 8q24.2 8q24.3
729	amp(3q13); amp(7q21q22); amp(8q23qter)	Oral squamous cell carcinoma	982	17	35	8q23 8q24.1 8q24.2 8q24.3
744	amp(8q23qter)	Oral squamous cell carcinoma	983	17	35	8q23 8q24.1 8q24.2 8q24.3
2309	amp(8q23q24.2)	Oligodendroglioma	990	17	35	8q23 8q24.1 8q24.2 8q24.3
4011	amp(8q23qter); amp(12p11.2pter)	Non-small cell lung cancer	1004	17	35	8q23 8q24.1 8q24.2 8q24.3
4022	amp(8q23qter)	Neuroendocrine lung carcinoma	1005	17	35	8q23 8q24.1 8q24.2 8q24.3
1802	amp(8q23qter)	Miscellaneous sarcomas	985	17	35	8q23 8q24.1 8q24.2 8q24.3
1829	amp(8q23qter)	Miscellaneous sarcomas	986	17	35	8q23 8q24.1 8q24.2 8q24.3
2781	amp(8q23qter)	Mantle cell lymphoma	994	17	35	8q23 8q24.1 8q24.2 8q24.3
2782	amp(8q23qter)	Mantle cell lymphoma	995	17	35	8q23 8q24.1 8q24.2 8q24.3
2783	amp(8q23qter)	Mantle cell lymphoma	996	17	35	8q23 8q24.1 8q24.2 8q24.3
2573	amp(8q23qter)	Malignant peripheral nerve tumor	992	17	35	8q23 8q24.1 8q24.2 8q24.3
2593	amp(8q23qter); amp(17q24qter)	Malignant peripheral nerve tumor	993	17	35	8q23 8q24.1 8q24.2 8q24.3
4369	amp(8q23qter)	Intrahepatic cholangiocarcinoma	1007	17	35	8q23 8q24.1 8q24.2 8q24.3
2380	amp(8q23qter)	Glioma, chordoid	991	17	35	8q23 8q24.1 8q24.2 8q24.3
3487	amp(8q23q24.2)	Gastric adenocarcinoma	997	17	35	8q23 8q24.1 8q24.2 8q24.3
3488	amp(8q23q24.2)	Gastric adenocarcinoma	998	17	35	8q23 8q24.1 8q24.2 8q24.3
3490	amp(8q23qter)	Gastric adenocarcinoma	999	17	35	8q23 8q24.1 8q24.2 8q24.3
3590	amp(8q23qter)	Colorectal adenocarcinoma	1000	17	35	8q23 8q24.1 8q24.2 8q24.3
3591	amp(8q23qter)	Colorectal adenocarcinoma	1001	17	35	8q23 8q24.1 8q24.2 8q24.3
3592	amp(8q23qter)	Colorectal adenocarcinoma	1002	17	35	8q23 8q24.1 8q24.2 8q24.3
3700	amp(8q23qter)	Colorectal adenocarcinoma	1003	17	35	8q23 8q24.1 8q24.2 8q24.3
1350	amp(8q23qter)	Chondrosarcoma	984	17	35	8q23 8q24.1 8q24.2 8q24.3
30	amp(8q23qter)	Breast cancer	974	17	35	8q23 8q24.1 8q24.2 8q24.3
31	amp(8q23qter)	Breast cancer	975	17	35	8q23 8q24.1 8q24.2 8q24.3
32	amp(8q23qter)	Breast cancer	976	17	35	8q23 8q24.1 8q24.2 8q24.3
33	amp(8q23qter)	Breast cancer	977	17	35	8q23 8q24.1 8q24.2 8q24.3
34	amp(8q23qter)	Breast cancer	978	17	35	8q23 8q24.1 8q24.2 8q24.3
83	amp(8q23qter)	Breast cancer	979	17	35	8q23 8q24.1 8q24.2 8q24.3
4473	amp(8q23qter)	Biliary tract cancer	1008	17	35	8q23 8q24.1 8q24.2 8q24.3
2072	amp(8q23qter)	Astrocytoma	988	17	35	8q23 8q24.1 8q24.2 8q24.3
2073	amp(7q33qter); amp(8q23qter)	Astrocytoma	989	17	35	8q23 8q24.1 8q24.2 8q24.3
4080	amp(17q24q25)	Urothelial carcinoma	1040	18	34	17q24 17q25
4343	amp(17q24q25)	Thyroid carcinoma	1041	18	34	17q24 17q25
1126	amp(17q24qter)	Testicular germ cell tumor	1022	18	34	17q24 17q25
1127	amp(17q24qter)	Testicular germ cell tumor	1023	18	34	17q24 17q25
300	amp(17q24q25)	Skin melanoma	1011	18	34	17q24 17q25
1165	amp(17q24qter)	Prostate adenocarcinoma	1024	18	34	17q24 17q25
1936	amp(17q24q25)	Ovarian cancer	1026	18	34	17q24 17q25
754	amp(17q24q25)	Oral squamous cell carcinoma	1014	18	34	17q24 17q25
949	amp(17q24q25)	Non-small cell lung cancer	1015	18	34	17q24 17q25
950	amp(17q24q25)	Non-small cell lung cancer	1016	18	34	17q24 17q25
951	amp(17q24q25)	Non-small cell lung cancer	1017	18	34	17q24 17q25
952	amp(17q24q25)	Non-small cell lung cancer	1018	18	34	17q24 17q25
953	amp(17q24q25)	Non-small cell lung cancer	1019	18	34	17q24 17q25
954	amp(17q24q25)	Non-small cell lung cancer	1020	18	34	17q24 17q25
1063	amp(17q24q25)	Non-small cell lung cancer	1021	18	34	17q24 17q25
4035	amp(17q24q25)	Neuroendocrine lung carcinoma	1039	18	34	17q24 17q25
527	amp(17q24q25)	Nasopharyngeal carcinoma	1012	18	34	17q24 17q25
2554	amp(17q24qter)	Malignant peripheral nerve tumor	1031	18	34	17q24 17q25
2555	amp(17q24qter)	Malignant peripheral nerve tumor	1032	18	34	17q24 17q25
2556	amp(17q24qter)	Malignant peripheral nerve tumor	1033	18	34	17q24 17q25
2557	amp(17q24qter)	Malignant peripheral nerve tumor	1034	18	34	17q24 17q25
2558	amp(17q24qter)	Malignant peripheral nerve tumor	1035	18	34	17q24 17q25
2587	amp(17q24qter)	Malignant peripheral nerve tumor	1036	18	34	17q24 17q25
1500	amp(17q24q25)	Malignant fibrous histiocytoma of bone	1025	18	34	17q24 17q25
3179	amp(17q24qter)	Hepatocellular carcinoma	1037	18	34	17q24 17q25
681	amp(17q24q25)	Head and neck squamous cell carcinoma	1013	18	34	17q24 17q25
2191	amp(17q24qter)	Glioblastoma multiforme	1027	18	34	17q24 17q25
2192	amp(17q24qter)	Glioblastoma multiforme	1028	18	34	17q24 17q25
2240	amp(17q24qter)	Glioblastoma multiforme	1029	18	34	17q24 17q25
2253	amp(17q24q25)	Glioblastoma multiforme	1030	18	34	17q24 17q25
4442	amp(17q24qter)	Gastric adenocarcinoma	1042	18	34	17q24 17q25
97	amp(17q24q25)	Breast cancer	1009	18	34	17q24 17q25
139	amp(17q24q25)	Breast cancer	1010	18	34	17q24 17q25
3796	amp(17q24qter)	Adrenocortical carcinoma	1038	18	34	17q24 17q25
1017	amp(2p11.2p13)	Non-small cell lung cancer	1043	19	34	2p15 2p14 2p13
2381	amp(2p13p14)	Neuroblastoma	1044	19	34	2p15 2p14 2p13
2448	amp(2p13p15); amp(2p23p24)	Neuroblastoma	1045	19	34	2p15 2p14 2p13
2920	amp(2p13p16)	Mediastinal large B cell lymphoma	1072	19	34	2p15 2p14 2p13
2921	amp(2p13p16)	Mediastinal large B cell lymphoma	1073	19	34	2p15 2p14 2p13
2672	amp(2p14p15)	Marginal B cell lymphoma	1046	19	34	2p15 2p14 2p13
2673	amp(2p13p14)	Marginal B cell lymphoma	1047	19	34	2p15 2p14 2p13
2676	amp(2p13p14)	Marginal B cell lymphoma	1048	19	34	2p15 2p14 2p13
2681	amp(2p13p14)	Marginal B cell lymphoma	1049	19	34	2p15 2p14 2p13
2944	amp(2p14p16)	Hodgkin's lymphoma	1074	19	34	2p15 2p14 2p13
2738	amp(2p13p16)	Follicular lymphoma	1055	19	34	2p15 2p14 2p13
2739	amp(2p13p16)	Follicular lymphoma	1056	19	34	2p15 2p14 2p13
2740	amp(2p13p16)	Follicular lymphoma	1057	19	34	2p15 2p14 2p13
4210	amp(2p14p16)	Follicular lymphoma	1075	19	34	2p15 2p14 2p13
2689	amp(2p13p15)	Diffuse large B cell lymphoma	1050	19	34	2p15 2p14 2p13
2690	amp(2p13p15)	Diffuse large B cell lymphoma	1051	19	34	2p15 2p14 2p13
2691	amp(2p13p15)	Diffuse large B cell lymphoma	1052	19	34	2p15 2p14 2p13
2692	amp(2p13p15)	Diffuse large B cell lymphoma	1053	19	34	2p15 2p14 2p13
2693	amp(2p13p15)	Diffuse large B cell lymphoma	1054	19	34	2p15 2p14 2p13
2825	amp(2p12p16)	Diffuse large B cell lymphoma	1058	19	34	2p15 2p14 2p13
2826	amp(2p12p16)	Diffuse large B cell lymphoma	1059	19	34	2p15 2p14 2p13
2827	amp(2p12p16)	Diffuse large B cell lymphoma	1060	19	34	2p15 2p14 2p13
2848	amp(2p12p15)	Diffuse large B cell lymphoma	1061	19	34	2p15 2p14 2p13
2853	amp(2p13p15)	Diffuse large B cell lymphoma	1062	19	34	2p15 2p14 2p13
2885	amp(2p13p15)	Diffuse large B cell lymphoma	1063	19	34	2p15 2p14 2p13
2886	amp(2p13p15)	Diffuse large B cell lymphoma	1064	19	34	2p15 2p14 2p13
2891	amp(2p13p15)	Diffuse large B cell lymphoma	1065	19	34	2p15 2p14 2p13
2892	amp(2p14p16)	Diffuse large B cell lymphoma	1066	19	34	2p15 2p14 2p13
2903	amp(2p13p15)	Diffuse large B cell lymphoma	1067	19	34	2p15 2p14 2p13
2904	amp(2p13p15); amp(13q33q34); amp(18q21)	Diffuse large B cell lymphoma	1068	19	34	2p15 2p14 2p13
2905	amp(2p13p15)	Diffuse large B cell lymphoma	1069	19	34	2p15 2p14 2p13
2906	amp(2p13p15)	Diffuse large B cell lymphoma	1070	19	34	2p15 2p14 2p13
2907	amp(2p13p15)	Diffuse large B cell lymphoma	1071	19	34	2p15 2p14 2p13
4224	amp(2p13p16); amp(2q22q24)	Diffuse large B cell lymphoma	1076	19	34	2p15 2p14 2p13
1748	amp(12q13q21)	Rhabdomyosarcoma	1086	20	32	12q13 12q14 12q15 12q21
1749	amp(12q13q21)	Rhabdomyosarcoma	1087	20	32	12q13 12q14 12q15 12q21
4583	amp(12q13q21)	Rhabdomyosarcoma	1107	20	32	12q13 12q14 12q15 12q21
4584	amp(12q13q21)	Rhabdomyosarcoma	1108	20	32	12q13 12q14 12q15 12q21
1963	amp(12q13q21)	Ovarian cancer	1090	20	32	12q13 12q14 12q15 12q21
1316	amp(12q12q21)	Osteosarcoma	1079	20	32	12q13 12q14 12q15 12q21
1317	amp(12q12q21)	Osteosarcoma	1080	20	32	12q13 12q14 12q15 12q21
1318	amp(12q13q21)	Osteosarcoma	1081	20	32	12q13 12q14 12q15 12q21
1319	amp(12q13q21)	Osteosarcoma	1082	20	32	12q13 12q14 12q15 12q21
1320	amp(12q13q21)	Osteosarcoma	1083	20	32	12q13 12q14 12q15 12q21
4559	amp(4q28q31); amp(12q12q21)	Osteosarcoma	1102	20	32	12q13 12q14 12q15 12q21
2317	amp(12q13q21)	Oligodendroglioma	1094	20	32	12q13 12q14 12q15 12q21
2331	amp(12q13q22)	Oligo-astrocytic tumor	1095	20	32	12q13 12q14 12q15 12q21
1822	amp(12q13q21)	Miscellaneous sarcomas	1088	20	32	12q13 12q14 12q15 12q21
1830	amp(12q13q21)	Miscellaneous sarcomas	1089	20	32	12q13 12q14 12q15 12q21
1564	amp(12q12q22)	Liposarcoma	1084	20	32	12q13 12q14 12q15 12q21
1587	amp(12q13q21)	Liposarcoma	1085	20	32	12q13 12q14 12q15 12q21
4566	amp(1q21q22); amp(12q13q21)	Liposarcoma	1103	20	32	12q13 12q14 12q15 12q21
4568	amp(5p15); amp(7p15pter); amp(8q12q13); amp(12q13q21)	Liposarcoma	1104	20	32	12q13 12q14 12q15 12q21
4574	amp(12q13q21)	Liposarcoma	1105	20	32	12q13 12q14 12q15 12q21
4581	amp(12q13q21)	Liposarcoma	1106	20	32	12q13 12q14 12q15 12q21
663	amp(12q11q13); amp(12q14q21)	Head and neck squamous cell carcinoma	1078	20	32	12q13 12q14 12q15 12q21
2238	amp(12q13q21)	Glioblastoma multiforme	1091	20	32	12q13 12q14 12q15 12q21
2287	amp(7p11.2p13); amp(12q13q21)	Glioblastoma multiforme	1092	20	32	12q13 12q14 12q15 12q21
2301	amp(12q13q21)	Glioblastoma multiforme	1093	20	32	12q13 12q14 12q15 12q21
4092	amp(4q12q21); amp(12q15q21); amp(12q13q21)	Glioblastoma multiforme	1099	20	32	12q13 12q14 12q15 12q21
4094	amp(7p21); amp(12q13q21)	Glioblastoma multiforme	1100	20	32	12q13 12q14 12q15 12q21
4096	amp(12q13q21)	Glioblastoma multiforme	1101	20	32	12q13 12q14 12q15 12q21
2765	amp(12q13q21)	Follicular lymphoma	1096	20	32	12q13 12q14 12q15 12q21
123	amp(5p12p13); amp(5q11.2q14); amp(12q12q21)	Breast cancer	1077	20	32	12q13 12q14 12q15 12q21
3741	amp(12q13q21)	Biliary tract cancer	1097	20	32	12q13 12q14 12q15 12q21
3816	amp(12q11q21)	Adrenocortical carcinoma	1098	20	32	12q13 12q14 12q15 12q21
1667	amp(2p24pter)	Synvial sarcoma	1109	21	31	2p25 2p24
2464	amp(2p24p25)	Neuroblastoma	1112	21	31	2p25 2p24
2466	amp(2p24p25)	Neuroblastoma	1113	21	31	2p25 2p24
2467	amp(2p24p25)	Neuroblastoma	1114	21	31	2p25 2p24
2469	amp(2p24p25)	Neuroblastoma	1115	21	31	2p25 2p24
2470	amp(2p24p25)	Neuroblastoma	1116	21	31	2p25 2p24
2471	amp(2p24p25)	Neuroblastoma	1117	21	31	2p25 2p24
2472	amp(2p24p25)	Neuroblastoma	1118	21	31	2p25 2p24
2474	amp(2p24p25)	Neuroblastoma	1119	21	31	2p25 2p24
2475	amp(2p24p25)	Neuroblastoma	1120	21	31	2p25 2p24
2476	amp(2p24p25)	Neuroblastoma	1121	21	31	2p25 2p24
2477	amp(2p24p25)	Neuroblastoma	1122	21	31	2p25 2p24
2478	amp(2p24p25)	Neuroblastoma	1123	21	31	2p25 2p24
2479	amp(2p24p25)	Neuroblastoma	1124	21	31	2p25 2p24
2480	amp(2p24p25)	Neuroblastoma	1125	21	31	2p25 2p24
2481	amp(2p24p25)	Neuroblastoma	1126	21	31	2p25 2p24
2482	amp(2p24p25)	Neuroblastoma	1127	21	31	2p25 2p24
2484	amp(2p24p25)	Neuroblastoma	1128	21	31	2p25 2p24
2485	amp(2p24p25)	Neuroblastoma	1129	21	31	2p25 2p24
2486	amp(2p24p25)	Neuroblastoma	1130	21	31	2p25 2p24
2488	amp(2p24p25); amp(10q25)	Neuroblastoma	1131	21	31	2p25 2p24
2489	amp(2p24p25)	Neuroblastoma	1132	21	31	2p25 2p24
2490	amp(2p24p25)	Neuroblastoma	1133	21	31	2p25 2p24
2491	amp(2p24p25)	Neuroblastoma	1134	21	31	2p25 2p24
2492	amp(2p24p25)	Neuroblastoma	1135	21	31	2p25 2p24
2771	amp(2p25)	Mantle cell lymphoma	1136	21	31	2p25 2p24
2772	amp(2p25)	Mantle cell lymphoma	1137	21	31	2p25 2p24
2806	amp(2p24p25)	Mantle cell lymphoma	1138	21	31	2p25 2p24
2893	amp(2p24p25)	Diffuse large B cell lymphoma	1139	21	31	2p25 2p24
2112	amp(2p24p25)	Anaplastic astrocytoma	1110	21	31	2p25 2p24
2113	amp(2p24p25)	Anaplastic astrocytoma	1111	21	31	2p25 2p24
777	amp(3q26qter)	Small cell lung cancer	1144	22	31	3q26.1 3q26.2 3q26.3 3q27 3q28 3q29
778	amp(3q26qter)	Small cell lung cancer	1145	22	31	3q26.1 3q26.2 3q26.3 3q27 3q28 3q29
779	amp(3q26qter)	Small cell lung cancer	1146	22	31	3q26.1 3q26.2 3q26.3 3q27 3q28 3q29
1926	amp(3q26.2q28)	Ovarian cancer	1152	22	31	3q26.1 3q26.2 3q26.3 3q27 3q28 3q29
1969	amp(3q26.1qter)	Ovarian cancer	1153	22	31	3q26.1 3q26.2 3q26.3 3q27 3q28 3q29
1192	amp(3q26q28)	Osteosarcoma	1148	22	31	3q26.1 3q26.2 3q26.3 3q27 3q28 3q29
1268	amp(3q26qter)	Osteosarcoma	1149	22	31	3q26.1 3q26.2 3q26.3 3q27 3q28 3q29
1269	amp(3q26qter)	Osteosarcoma	1150	22	31	3q26.1 3q26.2 3q26.3 3q27 3q28 3q29
1270	amp(3q26qter)	Osteosarcoma	1151	22	31	3q26.1 3q26.2 3q26.3 3q27 3q28 3q29
741	amp(3q26q29)	Oral squamous cell carcinoma	1143	22	31	3q26.1 3q26.2 3q26.3 3q27 3q28 3q29
987	amp(3q26q28)	Non-small cell lung cancer	1147	22	31	3q26.1 3q26.2 3q26.3 3q27 3q28 3q29
4003	amp(3q26.1qter)	Non-small cell lung cancer	1168	22	31	3q26.1 3q26.2 3q26.3 3q27 3q28 3q29
476	amp(3q26qter); amp(12q13)	Nasopharyngeal carcinoma	1140	22	31	3q26.1 3q26.2 3q26.3 3q27 3q28 3q29
513	amp(3q26q29)	Nasopharyngeal carcinoma	1141	22	31	3q26.1 3q26.2 3q26.3 3q27 3q28 3q29
2734	amp(3q26q29)	Marginal B cell lymphoma	1155	22	31	3q26.1 3q26.2 3q26.3 3q27 3q28 3q29
2775	amp(3q26q29)	Mantle cell lymphoma	1156	22	31	3q26.1 3q26.2 3q26.3 3q27 3q28 3q29
2776	amp(3q26q29)	Mantle cell lymphoma	1157	22	31	3q26.1 3q26.2 3q26.3 3q27 3q28 3q29
2777	amp(3q26q29)	Mantle cell lymphoma	1158	22	31	3q26.1 3q26.2 3q26.3 3q27 3q28 3q29
2778	amp(3q26q29)	Mantle cell lymphoma	1159	22	31	3q26.1 3q26.2 3q26.3 3q27 3q28 3q29
2779	amp(3q26q29)	Mantle cell lymphoma	1160	22	31	3q26.1 3q26.2 3q26.3 3q27 3q28 3q29
2820	amp(3q26.1q29)	Mantle cell lymphoma	1161	22	31	3q26.1 3q26.2 3q26.3 3q27 3q28 3q29
690	amp(3q26qter)	Head and neck squamous cell carcinoma	1142	22	31	3q26.1 3q26.2 3q26.3 3q27 3q28 3q29
3923	amp(3q26.1qter)	Head and neck squamous cell carcinoma	1167	22	31	3q26.1 3q26.2 3q26.3 3q27 3q28 3q29
3708	amp(3q26q29)	Gastrointestinal stromal tumors	1165	22	31	3q26.1 3q26.2 3q26.3 3q27 3q28 3q29
3714	amp(3q26q29)	Gastrointestinal stromal tumors	1166	22	31	3q26.1 3q26.2 3q26.3 3q27 3q28 3q29
2870	amp(3q26qter)	Diffuse large B cell lymphoma	1162	22	31	3q26.1 3q26.2 3q26.3 3q27 3q28 3q29
2871	amp(3q26qter)	Diffuse large B cell lymphoma	1163	22	31	3q26.1 3q26.2 3q26.3 3q27 3q28 3q29
2026	amp(3q26qter)	Cervical carcinoma	1154	22	31	3q26.1 3q26.2 3q26.3 3q27 3q28 3q29
4269	amp(3q26.1qter)	Cervical carcinoma	1169	22	31	3q26.1 3q26.2 3q26.3 3q27 3q28 3q29
4276	amp(3q26.1qter)	Cervical carcinoma	1170	22	31	3q26.1 3q26.2 3q26.3 3q27 3q28 3q29
3706	amp(3q26qter)	Anal carcinoma	1164	22	31	3q26.1 3q26.2 3q26.3 3q27 3q28 3q29
2622	amp(12q13q14); amp(17q12q21)	Yolk sac tumor	1180	23	30	17q12 17q21
2926	amp(17q12q21)	T cell non-Hodgkin's lymphoma	1181	23	30	17q12 17q21
947	amp(17q12q21)	Non-small cell lung cancer	1177	23	30	17q12 17q21
948	amp(17q12q21)	Non-small cell lung cancer	1178	23	30	17q12 17q21
2483	amp(17q12q21)	Neuroblastoma	1179	23	30	17q12 17q21
3035	amp(17q12)	Hepatocellular carcinoma	1182	23	30	17q12 17q21
613	amp(17q12q21)	Head and neck squamous cell carcinoma	1176	23	30	17q12 17q21
3337	amp(17q12q21)	Gastroesophageal junction adenocarcinoma	1183	23	30	17q12 17q21
3338	amp(17q12q21)	Gastroesophageal junction adenocarcinoma	1184	23	30	17q12 17q21
3339	amp(17q12q21)	Gastroesophageal junction adenocarcinoma	1185	23	30	17q12 17q21
3449	amp(17q12q21)	Gastric adenocarcinoma	1187	23	30	17q12 17q21
3450	amp(17q12q21)	Gastric adenocarcinoma	1188	23	30	17q12 17q21
3451	amp(17q12q21)	Gastric adenocarcinoma	1189	23	30	17q12 17q21
3466	amp(17q12q21)	Gastric adenocarcinoma	1190	23	30	17q12 17q21
3498	amp(17q12q21)	Gastric adenocarcinoma	1191	23	30	17q12 17q21
3568	amp(17q12q21)	Gastric adenocarcinoma	1192	23	30	17q12 17q21
3570	amp(17q12q21)	Gastric adenocarcinoma	1193	23	30	17q12 17q21
3581	amp(17q12q21)	Gastric adenocarcinoma	1194	23	30	17q12 17q21
4441	amp(17q12q21)	Gastric adenocarcinoma	1200	23	30	17q12 17q21
4392	amp(17q12q21.2)	Esophageal carcinoma	1198	23	30	17q12 17q21
4401	amp(17q12q21)	Esophageal carcinoma	1199	23	30	17q12 17q21
3604	amp(17q12q21)	Colorectal adenocarcinoma	1195	23	30	17q12 17q21
3662	amp(17q12q21)	Colorectal adenocarcinoma	1196	23	30	17q12 17q21
3666	amp(17q12q21)	Colorectal adenocarcinoma	1197	23	30	17q12 17q21
96	amp(17q12q21)	Breast cancer	1171	23	30	17q12 17q21
100	amp(17q12)	Breast cancer	1172	23	30	17q12 17q21
208	amp(17q12)	Breast cancer	1173	23	30	17q12 17q21
209	amp(17q12)	Breast cancer	1174	23	30	17q12 17q21
210	amp(17q12)	Breast cancer	1175	23	30	17q12 17q21
3375	amp(17q12q21)	Barrett«s adenocarcinoma	1186	23	30	17q12 17q21
328	amp(20q13.1qter)	Skin melanoma	1208	24	30	20q13.1 20q13.2 20q13.3
1746	amp(20q13)	Rhabdomyosarcoma	1211	24	30	20q13.1 20q13.2 20q13.3
1579	amp(6q12q13); amp(20q13); amp(21q21q22)	Liposarcoma	1209	24	30	20q13.1 20q13.2 20q13.3
1581	amp(5p15); amp(20q13)	Liposarcoma	1210	24	30	20q13.1 20q13.2 20q13.3
3002	amp(20q13.1qter)	Hepatocellular carcinoma	1213	24	30	20q13.1 20q13.2 20q13.3
3003	amp(20q13.1qter)	Hepatocellular carcinoma	1214	24	30	20q13.1 20q13.2 20q13.3
3004	amp(20q13.1qter)	Hepatocellular carcinoma	1215	24	30	20q13.1 20q13.2 20q13.3
3005	amp(20q13.1qter)	Hepatocellular carcinoma	1216	24	30	20q13.1 20q13.2 20q13.3
3006	amp(20q13.1qter)	Hepatocellular carcinoma	1217	24	30	20q13.1 20q13.2 20q13.3
3007	amp(20q13.1qter)	Hepatocellular carcinoma	1218	24	30	20q13.1 20q13.2 20q13.3
3008	amp(20q13.1qter)	Hepatocellular carcinoma	1219	24	30	20q13.1 20q13.2 20q13.3
3475	amp(2p25); amp(20q13)	Gastric adenocarcinoma	1220	24	30	20q13.1 20q13.2 20q13.3
3482	amp(20q13)	Gastric adenocarcinoma	1221	24	30	20q13.1 20q13.2 20q13.3
3507	amp(20q13qter)	Gastric adenocarcinoma	1222	24	30	20q13.1 20q13.2 20q13.3
3523	amp(20q13qter)	Gastric adenocarcinoma	1223	24	30	20q13.1 20q13.2 20q13.3
3557	amp(20q13)	Gastric adenocarcinoma	1224	24	30	20q13.1 20q13.2 20q13.3
273	amp(20q13.1qter)	Eye melanoma	1207	24	30	20q13.1 20q13.2 20q13.3
1985	amp(20q13.1qter)	Endometrial carcinoma	1212	24	30	20q13.1 20q13.2 20q13.3
3651	amp(20q13.1q13.3)	Colorectal adenocarcinoma	1225	24	30	20q13.1 20q13.2 20q13.3
3652	amp(20q13.1q13.3)	Colorectal adenocarcinoma	1226	24	30	20q13.1 20q13.2 20q13.3
3653	amp(20q13.1q13.3)	Colorectal adenocarcinoma	1227	24	30	20q13.1 20q13.2 20q13.3
3654	amp(20q13.1q13.3)	Colorectal adenocarcinoma	1228	24	30	20q13.1 20q13.2 20q13.3
3655	amp(20q13.1q13.3)	Colorectal adenocarcinoma	1229	24	30	20q13.1 20q13.2 20q13.3
99	amp(20q13)	Breast cancer	1201	24	30	20q13.1 20q13.2 20q13.3
135	amp(20q13)	Breast cancer	1202	24	30	20q13.1 20q13.2 20q13.3
143	amp(20q13)	Breast cancer	1203	24	30	20q13.1 20q13.2 20q13.3
213	amp(20q13)	Breast cancer	1204	24	30	20q13.1 20q13.2 20q13.3
214	amp(20q13)	Breast cancer	1205	24	30	20q13.1 20q13.2 20q13.3
229	amp(20q13)	Breast cancer	1206	24	30	20q13.1 20q13.2 20q13.3
4524	amp(20q13)	Breast cancer	1230	24	30	20q13.1 20q13.2 20q13.3
339	amp(1q21q31)	Wilms' tumor	1231	25	29	1q21 1q22 1q23 1q24 1q25 1q31
2053	amp(1q21q31)	Uterine leiomyosarcoma	1237	25	29	1q21 1q22 1q23 1q24 1q25 1q31
381	amp(1q21q31)	Urothelial carcinoma	1232	25	29	1q21 1q22 1q23 1q24 1q25 1q31
1158	amp(1q21q31)	Prostate adenocarcinoma	1233	25	29	1q21 1q22 1q23 1q24 1q25 1q31
4157	amp(1q21q31)	Pheochromocytoma	1249	25	29	1q21 1q22 1q23 1q24 1q25 1q31
1556	amp(1q21q31)	Liposarcoma	1234	25	29	1q21 1q22 1q23 1q24 1q25 1q31
1557	amp(1q21q31)	Liposarcoma	1235	25	29	1q21 1q22 1q23 1q24 1q25 1q31
1654	amp(1q21q31)	Leiomyosarcoma	1236	25	29	1q21 1q22 1q23 1q24 1q25 1q31
3017	amp(1q21q31)	Hepatocellular carcinoma	1240	25	29	1q21 1q22 1q23 1q24 1q25 1q31
3018	amp(1q21q31)	Hepatocellular carcinoma	1241	25	29	1q21 1q22 1q23 1q24 1q25 1q31
3019	amp(1q22q32)	Hepatocellular carcinoma	1242	25	29	1q21 1q22 1q23 1q24 1q25 1q31
3020	amp(1q22q32)	Hepatocellular carcinoma	1243	25	29	1q21 1q22 1q23 1q24 1q25 1q31
3111	amp(1q21q31)	Hepatocellular carcinoma	1244	25	29	1q21 1q22 1q23 1q24 1q25 1q31
3126	amp(1q21q31)	Hepatocellular carcinoma	1245	25	29	1q21 1q22 1q23 1q24 1q25 1q31
3190	amp(1q12q31)	Hepatocellular carcinoma	1246	25	29	1q21 1q22 1q23 1q24 1q25 1q31
3203	amp(1q12q31)	Hepatocellular carcinoma	1247	25	29	1q21 1q22 1q23 1q24 1q25 1q31
4351	amp(1q21q31)	Hepatocellular carcinoma	1251	25	29	1q21 1q22 1q23 1q24 1q25 1q31
4352	amp(1q21.3q32.2)	Hepatocellular carcinoma	1252	25	29	1q21 1q22 1q23 1q24 1q25 1q31
4358	amp(1q21q31)	Hepatocellular carcinoma	1253	25	29	1q21 1q22 1q23 1q24 1q25 1q31
4359	amp(1q21q31)	Hepatocellular carcinoma	1254	25	29	1q21 1q22 1q23 1q24 1q25 1q31
4363	amp(1q21q31)	Hepatocellular carcinoma	1255	25	29	1q21 1q22 1q23 1q24 1q25 1q31
4366	amp(1q21.3q31)	Hepatocellular carcinoma	1256	25	29	1q21 1q22 1q23 1q24 1q25 1q31
2335	amp(1q21q31); amp(8q21q24)	Ependymoma	1238	25	29	1q21 1q22 1q23 1q24 1q25 1q31
2867	amp(1q21q31)	Diffuse large B cell lymphoma	1239	25	29	1q21 1q22 1q23 1q24 1q25 1q31
4274	amp(1q21q41)	Cervical carcinoma	1250	25	29	1q21 1q22 1q23 1q24 1q25 1q31
4515	amp(1q22q41); amp(3q12q13.3)	Breast cancer	1258	25	29	1q21 1q22 1q23 1q24 1q25 1q31
4521	amp(1q21q31)	Breast cancer	1259	25	29	1q21 1q22 1q23 1q24 1q25 1q31
3728	amp(1q21q31)	Biliary tract cancer	1248	25	29	1q21 1q22 1q23 1q24 1q25 1q31
4467	amp(1q21q31)	Biliary tract cancer	1257	25	29	1q21 1q22 1q23 1q24 1q25 1q31
367	amp(8q21qter)	Urothelial carcinoma	1262	26	29	8q13 8q21.1 8q21.2 8q21.3 8q22 8q23 8q24.1 8q24.2 8q24.3
1838	amp(8q13qter)	Pulmonary sarcoma	1267	26	29	8q13 8q21.1 8q21.2 8q21.3 8q22 8q23 8q24.1 8q24.2 8q24.3
4170	amp(8q21qter)	Pheochromocytoma	1283	26	29	8q13 8q21.1 8q21.2 8q21.3 8q22 8q23 8q24.1 8q24.2 8q24.3
3998	amp(8q13qter); amp(12q15q21.3)	Non-small cell lung cancer	1281	26	29	8q13 8q21.1 8q21.2 8q21.3 8q22 8q23 8q24.1 8q24.2 8q24.3
4049	amp(8q21.1qter); amp(17q21qter)	Mesothelioma	1282	26	29	8q13 8q21.1 8q21.2 8q21.3 8q22 8q23 8q24.1 8q24.2 8q24.3
2506	amp(8q21qter)	Medulloblastoma	1271	26	29	8q13 8q21.1 8q21.2 8q21.3 8q22 8q23 8q24.1 8q24.2 8q24.3
2569	amp(8q12qter)	Malignant peripheral nerve tumor	1272	26	29	8q13 8q21.1 8q21.2 8q21.3 8q22 8q23 8q24.1 8q24.2 8q24.3
2595	amp(8q12qter)	Malignant peripheral nerve tumor	1273	26	29	8q13 8q21.1 8q21.2 8q21.3 8q22 8q23 8q24.1 8q24.2 8q24.3
1560	amp(8q21qter)	Liposarcoma	1265	26	29	8q13 8q21.1 8q21.2 8q21.3 8q22 8q23 8q24.1 8q24.2 8q24.3
3147	amp(8q13qter)	Hepatocellular carcinoma	1274	26	29	8q13 8q21.1 8q21.2 8q21.3 8q22 8q23 8q24.1 8q24.2 8q24.3
3194	amp(8q21qter)	Hepatocellular carcinoma	1275	26	29	8q13 8q21.1 8q21.2 8q21.3 8q22 8q23 8q24.1 8q24.2 8q24.3
3207	amp(8q21qter)	Hepatocellular carcinoma	1276	26	29	8q13 8q21.1 8q21.2 8q21.3 8q22 8q23 8q24.1 8q24.2 8q24.3
4350	amp(8q12qter)	Hepatocellular carcinoma	1284	26	29	8q13 8q21.1 8q21.2 8q21.3 8q22 8q23 8q24.1 8q24.2 8q24.3
627	amp(3q11.1q21); amp(8q21qter)	Head and neck squamous cell carcinoma	1263	26	29	8q13 8q21.1 8q21.2 8q21.3 8q22 8q23 8q24.1 8q24.2 8q24.3
658	amp(3q11.1q21); amp(8q21qter)	Head and neck squamous cell carcinoma	1264	26	29	8q13 8q21.1 8q21.2 8q21.3 8q22 8q23 8q24.1 8q24.2 8q24.3
3893	amp(8q21.1qter)	Gastroenteropancreatic tumor	1280	26	29	8q13 8q21.1 8q21.2 8q21.3 8q22 8q23 8q24.1 8q24.2 8q24.3
276	amp(8q13qter)	Eye melanoma	1261	26	29	8q13 8q21.1 8q21.2 8q21.3 8q22 8q23 8q24.1 8q24.2 8q24.3
3266	amp(8q13qter)	Esophageal carcinoma	1277	26	29	8q13 8q21.1 8q21.2 8q21.3 8q22 8q23 8q24.1 8q24.2 8q24.3
3306	amp(8q13qter)	Esophageal carcinoma	1278	26	29	8q13 8q21.1 8q21.2 8q21.3 8q22 8q23 8q24.1 8q24.2 8q24.3
1991	amp(3p22pter); amp(6q21qter); amp(8q21.1qter); amp(9p12pter)	Endometrial carcinoma	1268	26	29	8q13 8q21.1 8q21.2 8q21.3 8q22 8q23 8q24.1 8q24.2 8q24.3
1792	amp(8q11.2qter); amp(17q21qter)	Dermatofibrosarcoma	1266	26	29	8q13 8q21.1 8q21.2 8q21.3 8q22 8q23 8q24.1 8q24.2 8q24.3
80	amp(8q13qter)	Breast cancer	1260	26	29	8q13 8q21.1 8q21.2 8q21.3 8q22 8q23 8q24.1 8q24.2 8q24.3
4509	amp(8q12qter); amp(11q12q22)	Breast cancer	1286	26	29	8q13 8q21.1 8q21.2 8q21.3 8q22 8q23 8q24.1 8q24.2 8q24.3
4513	amp(6q21q23); amp(8q13qter)	Breast cancer	1287	26	29	8q13 8q21.1 8q21.2 8q21.3 8q22 8q23 8q24.1 8q24.2 8q24.3
4518	amp(1q21q23); amp(2p16p21); amp(3q24); amp(6p21.2p21.3); amp(6q15q22; amp(8q21.1qter); amp(15q25q26	Breast cancer	1288	26	29	8q13 8q21.1 8q21.2 8q21.3 8q22 8q23 8q24.1 8q24.2 8q24.3
3732	amp(8q13qter)	Biliary tract cancer	1279	26	29	8q13 8q21.1 8q21.2 8q21.3 8q22 8q23 8q24.1 8q24.2 8q24.3
4471	amp(8q13qter)	Biliary tract cancer	1285	26	29	8q13 8q21.1 8q21.2 8q21.3 8q22 8q23 8q24.1 8q24.2 8q24.3
2071	amp(8q21qter)	Astrocytoma	1269	26	29	8q13 8q21.1 8q21.2 8q21.3 8q22 8q23 8q24.1 8q24.2 8q24.3
2085	amp(7q21q32); amp(8q13qter)	Astrocytoma	1270	26	29	8q13 8q21.1 8q21.2 8q21.3 8q22 8q23 8q24.1 8q24.2 8q24.3
4173	amp(8q23q24)	Pheochromocytoma	1313	27	28	8q23
4540	amp(8q23)	Osteosarcoma	1316	27	28	8q23
2326	amp(8q23)	Oligodendroglioma	1293	27	28	8q23
519	amp(8q23q24)	Nasopharyngeal carcinoma	1291	27	28	8q23
2520	amp(8q23)	Medulloblastoma	1294	27	28	8q23
3150	amp(8q23q24)	Hepatocellular carcinoma	1296	27	28	8q23
701	amp(8q23q24)	Head and neck squamous cell carcinoma	1292	27	28	8q23
3328	amp(8q23q24)	Gastroesophageal junction adenocarcinoma	1297	27	28	8q23
3329	amp(8q23q24)	Gastroesophageal junction adenocarcinoma	1298	27	28	8q23
3330	amp(8q23q24)	Gastroesophageal junction adenocarcinoma	1299	27	28	8q23
3440	amp(8q23q24)	Gastric adenocarcinoma	1303	27	28	8q23
3441	amp(8q23q24)	Gastric adenocarcinoma	1304	27	28	8q23
3442	amp(8q23q24)	Gastric adenocarcinoma	1305	27	28	8q23
3443	amp(8q23q24)	Gastric adenocarcinoma	1306	27	28	8q23
3480	amp(8q23q24)	Gastric adenocarcinoma	1307	27	28	8q23
3547	amp(8q23q24)	Gastric adenocarcinoma	1308	27	28	8q23
3548	amp(8q23q24)	Gastric adenocarcinoma	1309	27	28	8q23
3549	amp(8q23q24)	Gastric adenocarcinoma	1310	27	28	8q23
3550	amp(8q23q24)	Gastric adenocarcinoma	1311	27	28	8q23
4438	amp(8q23q24)	Gastric adenocarcinoma	1314	27	28	8q23
2745	amp(8q23q24)	Follicular lymphoma	1295	27	28	8q23
85	amp(8q23q24)	Breast cancer	1289	27	28	8q23
90	amp(8q23q24)	Breast cancer	1290	27	28	8q23
4491	amp(8q23)	Breast cancer	1315	27	28	8q23
3735	amp(8q23q24)	Biliary tract cancer	1312	27	28	8q23
3368	amp(8q23q24)	Barrett«s adenocarcinoma	1300	27	28	8q23
3369	amp(8q23q24)	Barrett«s adenocarcinoma	1301	27	28	8q23
3370	amp(8q23q24)	Barrett«s adenocarcinoma	1302	27	28	8q23
318	amp(6p); amp(8q22qter)	Skin melanoma	1328	28	28	6p25 6p24 6p23 6p22 6p21.3 6p21.2 6p21.1 6p12 6p11.2 6p11.1
284	amp(6p)	Retinoblastoma	1321	28	28	6p25 6p24 6p23 6p22 6p21.3 6p21.2 6p21.1 6p12 6p11.2 6p11.1
285	amp(6p)	Retinoblastoma	1322	28	28	6p25 6p24 6p23 6p22 6p21.3 6p21.2 6p21.1 6p12 6p11.2 6p11.1
286	amp(6p)	Retinoblastoma	1323	28	28	6p25 6p24 6p23 6p22 6p21.3 6p21.2 6p21.1 6p12 6p11.2 6p11.1
289	amp(1q32); amp(6p)	Retinoblastoma	1324	28	28	6p25 6p24 6p23 6p22 6p21.3 6p21.2 6p21.1 6p12 6p11.2 6p11.1
290	amp(6p)	Retinoblastoma	1325	28	28	6p25 6p24 6p23 6p22 6p21.3 6p21.2 6p21.1 6p12 6p11.2 6p11.1
291	amp(6p)	Retinoblastoma	1326	28	28	6p25 6p24 6p23 6p22 6p21.3 6p21.2 6p21.1 6p12 6p11.2 6p11.1
292	amp(6p)	Retinoblastoma	1327	28	28	6p25 6p24 6p23 6p22 6p21.3 6p21.2 6p21.1 6p12 6p11.2 6p11.1
4286	amp(6p)	Retinoblastoma	1339	28	28	6p25 6p24 6p23 6p22 6p21.3 6p21.2 6p21.1 6p12 6p11.2 6p11.1
4287	amp(6p)	Retinoblastoma	1340	28	28	6p25 6p24 6p23 6p22 6p21.3 6p21.2 6p21.1 6p12 6p11.2 6p11.1
4290	amp(6p)	Retinoblastoma	1341	28	28	6p25 6p24 6p23 6p22 6p21.3 6p21.2 6p21.1 6p12 6p11.2 6p11.1
4293	amp(6p)	Retinoblastoma	1342	28	28	6p25 6p24 6p23 6p22 6p21.3 6p21.2 6p21.1 6p12 6p11.2 6p11.1
4295	amp(6p)	Retinoblastoma	1343	28	28	6p25 6p24 6p23 6p22 6p21.3 6p21.2 6p21.1 6p12 6p11.2 6p11.1
1286	amp(6p)	Osteosarcoma	1330	28	28	6p25 6p24 6p23 6p22 6p21.3 6p21.2 6p21.1 6p12 6p11.2 6p11.1
502	amp(6p)	Nasopharyngeal carcinoma	1329	28	28	6p25 6p24 6p23 6p22 6p21.3 6p21.2 6p21.1 6p12 6p11.2 6p11.1
4054	amp(1q21q22); amp(6p); amp(15q21qter)	Mesothelioma	1338	28	28	6p25 6p24 6p23 6p22 6p21.3 6p21.2 6p21.1 6p12 6p11.2 6p11.1
4303	amp(6p)	Merkel cell carcinoma	1344	28	28	6p25 6p24 6p23 6p22 6p21.3 6p21.2 6p21.1 6p12 6p11.2 6p11.1
1603	amp(6p)	Leiomyosarcoma	1332	28	28	6p25 6p24 6p23 6p22 6p21.3 6p21.2 6p21.1 6p12 6p11.2 6p11.1
3114	amp(6p)	Hepatocellular carcinoma	1334	28	28	6p25 6p24 6p23 6p22 6p21.3 6p21.2 6p21.1 6p12 6p11.2 6p11.1
3139	amp(6p)	Hepatocellular carcinoma	1335	28	28	6p25 6p24 6p23 6p22 6p21.3 6p21.2 6p21.1 6p12 6p11.2 6p11.1
3193	amp(6p)	Hepatocellular carcinoma	1336	28	28	6p25 6p24 6p23 6p22 6p21.3 6p21.2 6p21.1 6p12 6p11.2 6p11.1
3206	amp(6p)	Hepatocellular carcinoma	1337	28	28	6p25 6p24 6p23 6p22 6p21.3 6p21.2 6p21.1 6p12 6p11.2 6p11.1
241	amp(6p)	Eye melanoma	1317	28	28	6p25 6p24 6p23 6p22 6p21.3 6p21.2 6p21.1 6p12 6p11.2 6p11.1
242	amp(6p)	Eye melanoma	1318	28	28	6p25 6p24 6p23 6p22 6p21.3 6p21.2 6p21.1 6p12 6p11.2 6p11.1
243	amp(6p)	Eye melanoma	1319	28	28	6p25 6p24 6p23 6p22 6p21.3 6p21.2 6p21.1 6p12 6p11.2 6p11.1
244	amp(6p)	Eye melanoma	1320	28	28	6p25 6p24 6p23 6p22 6p21.3 6p21.2 6p21.1 6p12 6p11.2 6p11.1
1366	amp(6p)	Ewing's sarcoma	1331	28	28	6p25 6p24 6p23 6p22 6p21.3 6p21.2 6p21.1 6p12 6p11.2 6p11.1
1979	amp(6p)	Endometrial carcinoma	1333	28	28	6p25 6p24 6p23 6p22 6p21.3 6p21.2 6p21.1 6p12 6p11.2 6p11.1
448	amp(12p11.2p12)	Urothelial carcinoma	1345	29	28	12p12 12p11.2
1108	amp(12p11.2p12.1)	Testicular germ cell tumor	1351	29	28	12p12 12p11.2
1109	amp(12p11.2p12.1)	Testicular germ cell tumor	1352	29	28	12p12 12p11.2
1110	amp(12p11.2p12.1)	Testicular germ cell tumor	1353	29	28	12p12 12p11.2
1111	amp(12p11.2p12.1)	Testicular germ cell tumor	1354	29	28	12p12 12p11.2
1112	amp(12p11.2p12.1)	Testicular germ cell tumor	1355	29	28	12p12 12p11.2
1113	amp(12p11.2p12.1)	Testicular germ cell tumor	1356	29	28	12p12 12p11.2
1114	amp(12p11.2p12.1)	Testicular germ cell tumor	1357	29	28	12p12 12p11.2
1115	amp(12p11.2p12.1)	Testicular germ cell tumor	1358	29	28	12p12 12p11.2
1116	amp(12p11.2p12.1)	Testicular germ cell tumor	1359	29	28	12p12 12p11.2
1117	amp(12p11.2p12.1)	Testicular germ cell tumor	1360	29	28	12p12 12p11.2
1118	amp(12p11.2p12.1)	Testicular germ cell tumor	1361	29	28	12p12 12p11.2
1171	amp(12p11.2p12)	Testicular germ cell tumor	1362	29	28	12p12 12p11.2
1172	amp(12p11.2p12)	Testicular germ cell tumor	1363	29	28	12p12 12p11.2
3838	amp(12p11.2p12)	Pancreatic adenocarcinoma	1371	29	28	12p12 12p11.2
2064	amp(12p11.2p12)	Ovarian germ cell tumor	1368	29	28	12p12 12p11.2
2065	amp(12p11.2p12)	Ovarian germ cell tumor	1369	29	28	12p12 12p11.2
1307	amp(12p11.2p12)	Osteosarcoma	1364	29	28	12p12 12p11.2
1308	amp(12p11.2p12)	Osteosarcoma	1365	29	28	12p12 12p11.2
1309	amp(12p11.2p12)	Osteosarcoma	1366	29	28	12p12 12p11.2
921	amp(12p11.2p12)	Non-small cell lung cancer	1346	29	28	12p12 12p11.2
922	amp(12p11.2p12)	Non-small cell lung cancer	1347	29	28	12p12 12p11.2
923	amp(12p11.2p12)	Non-small cell lung cancer	1348	29	28	12p12 12p11.2
924	amp(12p11.2p12)	Non-small cell lung cancer	1349	29	28	12p12 12p11.2
1074	amp(12p11.2p12)	Mesothelioma	1350	29	28	12p12 12p11.2
1380	amp(12p11.2p12)	Malignant fibrous histiocytoma of bone	1367	29	28	12p12 12p11.2
3283	amp(12p11.2p12)	Esophageal carcinoma	1370	29	28	12p12 12p11.2
4395	amp(11q24q25); amp(12p11.2p12); amp(18p11.3)	Esophageal carcinoma	1372	29	28	12p12 12p11.2
1911	amp(17q21qter)	Ovarian cancer	1386	30	28	17q21 17q22 17q23 17q24 17q25
1912	amp(17q21qter)	Ovarian cancer	1387	30	28	17q21 17q22 17q23 17q24 17q25
1913	amp(17q21qter)	Ovarian cancer	1388	30	28	17q21 17q22 17q23 17q24 17q25
2611	amp(17q21qter)	Meningioma	1390	30	28	17q21 17q22 17q23 17q24 17q25
2612	amp(17q21qter)	Meningioma	1391	30	28	17q21 17q22 17q23 17q24 17q25
2613	amp(17q21qter)	Meningioma	1392	30	28	17q21 17q22 17q23 17q24 17q25
2614	amp(17q21qter)	Meningioma	1393	30	28	17q21 17q22 17q23 17q24 17q25
2620	amp(17q21qter)	Meningioma	1394	30	28	17q21 17q22 17q23 17q24 17q25
4153	amp(17q21qter)	Meningioma	1400	30	28	17q21 17q22 17q23 17q24 17q25
2508	amp(17q21qter)	Medulloblastoma	1389	30	28	17q21 17q22 17q23 17q24 17q25
3160	amp(17q21qter)	Hepatocellular carcinoma	1395	30	28	17q21 17q22 17q23 17q24 17q25
3517	amp(12p12); amp(17q12q25); amp(20q12q13)	Gastric adenocarcinoma	1396	30	28	17q21 17q22 17q23 17q24 17q25
3534	amp(17q21q25)	Gastric adenocarcinoma	1397	30	28	17q21 17q22 17q23 17q24 17q25
4122	amp(17q21qter)	Ependymoma	1399	30	28	17q21 17q22 17q23 17q24 17q25
1775	amp(17q21qter)	Dermatofibrosarcoma	1375	30	28	17q21 17q22 17q23 17q24 17q25
1776	amp(17q21qter)	Dermatofibrosarcoma	1376	30	28	17q21 17q22 17q23 17q24 17q25
1778	amp(17q21qter)	Dermatofibrosarcoma	1377	30	28	17q21 17q22 17q23 17q24 17q25
1779	amp(17q21qter)	Dermatofibrosarcoma	1378	30	28	17q21 17q22 17q23 17q24 17q25
1782	amp(17q21qter)	Dermatofibrosarcoma	1379	30	28	17q21 17q22 17q23 17q24 17q25
1784	amp(17q21qter)	Dermatofibrosarcoma	1380	30	28	17q21 17q22 17q23 17q24 17q25
1785	amp(17q21qter)	Dermatofibrosarcoma	1381	30	28	17q21 17q22 17q23 17q24 17q25
1786	amp(17q21qter)	Dermatofibrosarcoma	1382	30	28	17q21 17q22 17q23 17q24 17q25
1788	amp(17q21qter)	Dermatofibrosarcoma	1383	30	28	17q21 17q22 17q23 17q24 17q25
1789	amp(17q21qter)	Dermatofibrosarcoma	1384	30	28	17q21 17q22 17q23 17q24 17q25
1791	amp(17q21qter)	Dermatofibrosarcoma	1385	30	28	17q21 17q22 17q23 17q24 17q25
52	amp(17q12qter)	Breast cancer	1373	30	28	17q21 17q22 17q23 17q24 17q25
81	amp(17q21qter)	Breast cancer	1374	30	28	17q21 17q22 17q23 17q24 17q25
3744	amp(17q12qter)	Biliary tract cancer	1398	30	28	17q21 17q22 17q23 17q24 17q25
443	amp(8q22q23)	Urothelial carcinoma	1403	31	27	8q22 8q23
468	amp(8q22q23)	Urothelial carcinoma	1404	31	27	8q22 8q23
1215	amp(8q21.3q23)	Osteosarcoma	1421	31	27	8q22 8q23
1216	amp(8q21.3q23)	Osteosarcoma	1422	31	27	8q22 8q23
1217	amp(8q21.3q23)	Osteosarcoma	1423	31	27	8q22 8q23
899	amp(8q22q24)	Non-small cell lung cancer	1405	31	27	8q22 8q23
900	amp(8q22q24)	Non-small cell lung cancer	1406	31	27	8q22 8q23
901	amp(8q22q24)	Non-small cell lung cancer	1407	31	27	8q22 8q23
902	amp(8q22q24)	Non-small cell lung cancer	1408	31	27	8q22 8q23
903	amp(8q22q24)	Non-small cell lung cancer	1409	31	27	8q22 8q23
904	amp(8q22q24)	Non-small cell lung cancer	1410	31	27	8q22 8q23
905	amp(8q22q24)	Non-small cell lung cancer	1411	31	27	8q22 8q23
906	amp(8q22q24)	Non-small cell lung cancer	1412	31	27	8q22 8q23
907	amp(8q22q24)	Non-small cell lung cancer	1413	31	27	8q22 8q23
908	amp(8q22q24)	Non-small cell lung cancer	1414	31	27	8q22 8q23
909	amp(8q22q24)	Non-small cell lung cancer	1415	31	27	8q22 8q23
910	amp(8q22q24)	Non-small cell lung cancer	1416	31	27	8q22 8q23
911	amp(8q22q24)	Non-small cell lung cancer	1417	31	27	8q22 8q23
912	amp(8q22q24)	Non-small cell lung cancer	1418	31	27	8q22 8q23
1006	amp(8q22q23)	Non-small cell lung cancer	1419	31	27	8q22 8q23
1025	amp(8q22q23)	Non-small cell lung cancer	1420	31	27	8q22 8q23
2572	amp(8q22q23)	Malignant peripheral nerve tumor	1424	31	27	8q22 8q23
3149	amp(8q22q23)	Hepatocellular carcinoma	1425	31	27	8q22 8q23
3267	amp(8q22q24)	Esophageal carcinoma	1426	31	27	8q22 8q23
3625	amp(8q22q24)	Colorectal adenocarcinoma	1427	31	27	8q22 8q23
132	amp(8q22q23)	Breast cancer	1401	31	27	8q22 8q23
236	amp(8q22q23)	Breast cancer	1402	31	27	8q22 8q23
298	amp(11q13q14)	Skin melanoma	1437	32	26	11q13 11q14
4330	amp(11q13.1q14.1)	Pancreatic adenocarcinoma	1453	32	26	11q13 11q14
916	amp(11q13q14)	Non-small cell lung cancer	1442	32	26	11q13 11q14
917	amp(11q13q14)	Non-small cell lung cancer	1443	32	26	11q13 11q14
918	amp(11q13q14)	Non-small cell lung cancer	1444	32	26	11q13 11q14
919	amp(11q13q14)	Non-small cell lung cancer	1445	32	26	11q13 11q14
1574	amp(11q14)	Liposarcoma	1446	32	26	11q13 11q14
3157	amp(11q13q14)	Hepatocellular carcinoma	1449	32	26	11q13 11q14
600	amp(11q13q14)	Head and neck squamous cell carcinoma	1438	32	26	11q13 11q14
601	amp(11q13q14)	Head and neck squamous cell carcinoma	1439	32	26	11q13 11q14
602	amp(11q13q14)	Head and neck squamous cell carcinoma	1440	32	26	11q13 11q14
603	amp(11q13q14)	Head and neck squamous cell carcinoma	1441	32	26	11q13 11q14
2176	amp(11q13q14.3)	Glioblastoma multiforme	1447	32	26	11q13 11q14
2235	amp(11q13q14)	Glioblastoma multiforme	1448	32	26	11q13 11q14
3462	amp(11q14)	Gastric adenocarcinoma	1451	32	26	11q13 11q14
3495	amp(11q14)	Gastric adenocarcinoma	1452	32	26	11q13 11q14
36	amp(11q13q14)	Breast cancer	1428	32	26	11q13 11q14
37	amp(11q13q14)	Breast cancer	1429	32	26	11q13 11q14
38	amp(11q13q14)	Breast cancer	1430	32	26	11q13 11q14
39	amp(11q13q14)	Breast cancer	1431	32	26	11q13 11q14
40	amp(11q13q14)	Breast cancer	1432	32	26	11q13 11q14
41	amp(11q13q14)	Breast cancer	1433	32	26	11q13 11q14
42	amp(11q13q14)	Breast cancer	1434	32	26	11q13 11q14
43	amp(11q13q14)	Breast cancer	1435	32	26	11q13 11q14
219	amp(11q13q14)	Breast cancer	1436	32	26	11q13 11q14
3400	amp(11q13q14)	Barrett«s adenocarcinoma	1450	32	26	11q13 11q14
1136	amp(Xp11.2pter)	Testicular germ cell tumor	1456	33	26	Xp22.3 Xp22.2 Xp22.1 Xp21 Xp11.4 Xp11.3 Xp11.2 Xp11.1
1137	amp(Xp11.2pter)	Testicular germ cell tumor	1457	33	26	Xp22.3 Xp22.2 Xp22.1 Xp21 Xp11.4 Xp11.3 Xp11.2 Xp11.1
1678	amp(Xp)	Synvial sarcoma	1470	33	26	Xp22.3 Xp22.2 Xp22.1 Xp21 Xp11.4 Xp11.3 Xp11.2 Xp11.1
288	amp(Xp11.2pter); amp(Xq12q13)	Retinoblastoma	1454	33	26	Xp22.3 Xp22.2 Xp22.1 Xp21 Xp11.4 Xp11.3 Xp11.2 Xp11.1
1947	amp(19q); amp(Xp)	Ovarian cancer	1472	33	26	Xp22.3 Xp22.2 Xp22.1 Xp21 Xp11.4 Xp11.3 Xp11.2 Xp11.1
978	amp(Xp)	Non-small cell lung cancer	1455	33	26	Xp22.3 Xp22.2 Xp22.1 Xp21 Xp11.4 Xp11.3 Xp11.2 Xp11.1
4044	amp(Xp)	Neuroendocrine lung carcinoma	1479	33	26	Xp22.3 Xp22.2 Xp22.1 Xp21 Xp11.4 Xp11.3 Xp11.2 Xp11.1
1505	amp(Xp)	Malignant fibrous histiocytoma of bone	1458	33	26	Xp22.3 Xp22.2 Xp22.1 Xp21 Xp11.4 Xp11.3 Xp11.2 Xp11.1
1506	amp(Xp)	Malignant fibrous histiocytoma of bone	1459	33	26	Xp22.3 Xp22.2 Xp22.1 Xp21 Xp11.4 Xp11.3 Xp11.2 Xp11.1
1507	amp(Xp)	Malignant fibrous histiocytoma of bone	1460	33	26	Xp22.3 Xp22.2 Xp22.1 Xp21 Xp11.4 Xp11.3 Xp11.2 Xp11.1
1508	amp(Xp)	Malignant fibrous histiocytoma of bone	1461	33	26	Xp22.3 Xp22.2 Xp22.1 Xp21 Xp11.4 Xp11.3 Xp11.2 Xp11.1
1509	amp(Xp)	Malignant fibrous histiocytoma of bone	1462	33	26	Xp22.3 Xp22.2 Xp22.1 Xp21 Xp11.4 Xp11.3 Xp11.2 Xp11.1
1510	amp(Xp)	Malignant fibrous histiocytoma of bone	1463	33	26	Xp22.3 Xp22.2 Xp22.1 Xp21 Xp11.4 Xp11.3 Xp11.2 Xp11.1
1511	amp(Xp)	Malignant fibrous histiocytoma of bone	1464	33	26	Xp22.3 Xp22.2 Xp22.1 Xp21 Xp11.4 Xp11.3 Xp11.2 Xp11.1
1512	amp(Xp)	Malignant fibrous histiocytoma of bone	1465	33	26	Xp22.3 Xp22.2 Xp22.1 Xp21 Xp11.4 Xp11.3 Xp11.2 Xp11.1
1513	amp(Xp)	Malignant fibrous histiocytoma of bone	1466	33	26	Xp22.3 Xp22.2 Xp22.1 Xp21 Xp11.4 Xp11.3 Xp11.2 Xp11.1
1514	amp(Xp)	Malignant fibrous histiocytoma of bone	1467	33	26	Xp22.3 Xp22.2 Xp22.1 Xp21 Xp11.4 Xp11.3 Xp11.2 Xp11.1
1624	amp(Xp)	Leiomyosarcoma	1468	33	26	Xp22.3 Xp22.2 Xp22.1 Xp21 Xp11.4 Xp11.3 Xp11.2 Xp11.1
1631	amp(17p11p12); amp(Xp)	Leiomyosarcoma	1469	33	26	Xp22.3 Xp22.2 Xp22.1 Xp21 Xp11.4 Xp11.3 Xp11.2 Xp11.1
3169	amp(Xp)	Hepatocellular carcinoma	1475	33	26	Xp22.3 Xp22.2 Xp22.1 Xp21 Xp11.4 Xp11.3 Xp11.2 Xp11.1
3712	amp(Xp)	Gastrointestinal stromal tumors	1478	33	26	Xp22.3 Xp22.2 Xp22.1 Xp21 Xp11.4 Xp11.3 Xp11.2 Xp11.1
2759	amp(Xp)	Follicular lymphoma	1473	33	26	Xp22.3 Xp22.2 Xp22.1 Xp21 Xp11.4 Xp11.3 Xp11.2 Xp11.1
2768	amp(Xp11.2p22.2)	Follicular lymphoma	1474	33	26	Xp22.3 Xp22.2 Xp22.1 Xp21 Xp11.4 Xp11.3 Xp11.2 Xp11.1
1765	amp(4q26q28); amp(Xp); amp(Xq12q23)	Fibrosarcoma	1471	33	26	Xp22.3 Xp22.2 Xp22.1 Xp21 Xp11.4 Xp11.3 Xp11.2 Xp11.1
3620	amp(Xp)	Colorectal adenocarcinoma	1476	33	26	Xp22.3 Xp22.2 Xp22.1 Xp21 Xp11.4 Xp11.3 Xp11.2 Xp11.1
3656	amp(Xp)	Colorectal adenocarcinoma	1477	33	26	Xp22.3 Xp22.2 Xp22.1 Xp21 Xp11.4 Xp11.3 Xp11.2 Xp11.1
1747	amp(20)	Rhabdomyosarcoma	1480	34	26	20p13 20p12 20p11.2 20p11.1 20q11.1 20q11.2 20q12 20q13.1 20q13.2 20q13.3
4338	amp(20)	Pancreatic adenocarcinoma	1503	34	26	20p13 20p12 20p11.2 20p11.1 20q11.1 20q11.2 20q12 20q13.1 20q13.2 20q13.3
4533	amp(5p14); amp(17p); amp(19p); amp(20)	Osteosarcoma	1505	34	26	20p13 20p12 20p11.2 20p11.1 20q11.1 20q11.2 20q12 20q13.1 20q13.2 20q13.3
2324	amp(20)	Oligodendroglioma	1482	34	26	20p13 20p12 20p11.2 20p11.1 20q11.1 20q11.2 20q12 20q13.1 20q13.2 20q13.3
4041	amp(20)	Neuroendocrine lung carcinoma	1502	34	26	20p13 20p12 20p11.2 20p11.1 20q11.1 20q11.2 20q12 20q13.1 20q13.2 20q13.3
2607	amp(20)	Meningioma	1484	34	26	20p13 20p12 20p11.2 20p11.1 20q11.1 20q11.2 20q12 20q13.1 20q13.2 20q13.3
2616	amp(20)	Meningioma	1485	34	26	20p13 20p12 20p11.2 20p11.1 20q11.1 20q11.2 20q12 20q13.1 20q13.2 20q13.3
3080	amp(1q21q23); amp(20)	Hepatocellular carcinoma	1488	34	26	20p13 20p12 20p11.2 20p11.1 20q11.1 20q11.2 20q12 20q13.1 20q13.2 20q13.3
3124	amp(20)	Hepatocellular carcinoma	1489	34	26	20p13 20p12 20p11.2 20p11.1 20q11.1 20q11.2 20q12 20q13.1 20q13.2 20q13.3
3239	amp(20)	Hepatoblastoma	1490	34	26	20p13 20p12 20p11.2 20p11.1 20q11.1 20q11.2 20q12 20q13.1 20q13.2 20q13.3
2284	amp(7p11.2p15); amp(20p); amp(20q12q13.2)	Glioblastoma multiforme	1481	34	26	20p13 20p12 20p11.2 20p11.1 20q11.1 20q11.2 20q12 20q13.1 20q13.2 20q13.3
3501	amp(20)	Gastric adenocarcinoma	1492	34	26	20p13 20p12 20p11.2 20p11.1 20q11.1 20q11.2 20q12 20q13.1 20q13.2 20q13.3
3536	amp(20)	Gastric adenocarcinoma	1493	34	26	20p13 20p12 20p11.2 20p11.1 20q11.1 20q11.2 20q12 20q13.1 20q13.2 20q13.3
3561	amp(20)	Gastric adenocarcinoma	1494	34	26	20p13 20p12 20p11.2 20p11.1 20q11.1 20q11.2 20q12 20q13.1 20q13.2 20q13.3
2866	amp(20)	Diffuse large B cell lymphoma	1487	34	26	20p13 20p12 20p11.2 20p11.1 20q11.1 20q11.2 20q12 20q13.1 20q13.2 20q13.3
3616	amp(20)	Colorectal adenocarcinoma	1495	34	26	20p13 20p12 20p11.2 20p11.1 20q11.1 20q11.2 20q12 20q13.1 20q13.2 20q13.3
3617	amp(20)	Colorectal adenocarcinoma	1496	34	26	20p13 20p12 20p11.2 20p11.1 20q11.1 20q11.2 20q12 20q13.1 20q13.2 20q13.3
3618	amp(20)	Colorectal adenocarcinoma	1497	34	26	20p13 20p12 20p11.2 20p11.1 20q11.1 20q11.2 20q12 20q13.1 20q13.2 20q13.3
3619	amp(20)	Colorectal adenocarcinoma	1498	34	26	20p13 20p12 20p11.2 20p11.1 20q11.1 20q11.2 20q12 20q13.1 20q13.2 20q13.3
3644	amp(20)	Colorectal adenocarcinoma	1499	34	26	20p13 20p12 20p11.2 20p11.1 20q11.1 20q11.2 20q12 20q13.1 20q13.2 20q13.3
3645	amp(20)	Colorectal adenocarcinoma	1500	34	26	20p13 20p12 20p11.2 20p11.1 20q11.1 20q11.2 20q12 20q13.1 20q13.2 20q13.3
3646	amp(20)	Colorectal adenocarcinoma	1501	34	26	20p13 20p12 20p11.2 20p11.1 20q11.1 20q11.2 20q12 20q13.1 20q13.2 20q13.3
4465	amp(20)	Colorectal adenocarcinoma	1504	34	26	20p13 20p12 20p11.2 20p11.1 20q11.1 20q11.2 20q12 20q13.1 20q13.2 20q13.3
2639	amp(20)	Chronic myeloid leukemia	1486	34	26	20p13 20p12 20p11.2 20p11.1 20q11.1 20q11.2 20q12 20q13.1 20q13.2 20q13.3
2345	amp(20)	Choroid plexus tumor	1483	34	26	20p13 20p12 20p11.2 20p11.1 20q11.1 20q11.2 20q12 20q13.1 20q13.2 20q13.3
3418	amp(1p34.2pter); amp(7p11p13); amp(8q24.1); amp(10p); amp(20)	Barrett«s adenocarcinoma	1491	34	26	20p13 20p12 20p11.2 20p11.1 20q11.1 20q11.2 20q12 20q13.1 20q13.2 20q13.3
1235	amp(18q)	Osteosarcoma	1507	35	25	18q11.1 18q11.2 18q12 18q21 18q22 18q23
509	amp(18q)	Nasopharyngeal carcinoma	1506	35	25	18q11.1 18q11.2 18q12 18q21 18q22 18q23
3247	amp(18q)	Intrahepatic cholangiocarcinoma	1519	35	25	18q11.1 18q11.2 18q12 18q21 18q22 18q23
3053	amp(18p11.2); amp(18q11.2q23)	Hepatocellular carcinoma	1516	35	25	18q11.1 18q11.2 18q12 18q21 18q22 18q23
3054	amp(18p11.2); amp(18q11.2q23)	Hepatocellular carcinoma	1517	35	25	18q11.1 18q11.2 18q12 18q21 18q22 18q23
3055	amp(18p11.2); amp(18q11.2q23)	Hepatocellular carcinoma	1518	35	25	18q11.1 18q11.2 18q12 18q21 18q22 18q23
4088	amp(18q)	Glioblastoma multiforme	1520	35	25	18q11.1 18q11.2 18q12 18q21 18q22 18q23
2052	amp(18q11.2q22)	Fallopian tube carcinoma	1508	35	25	18q11.1 18q11.2 18q12 18q21 18q22 18q23
2838	amp(18q11.2qter)	Diffuse large B cell lymphoma	1510	35	25	18q11.1 18q11.2 18q12 18q21 18q22 18q23
2839	amp(18q11.2qter)	Diffuse large B cell lymphoma	1511	35	25	18q11.1 18q11.2 18q12 18q21 18q22 18q23
2840	amp(18q11.2qter)	Diffuse large B cell lymphoma	1512	35	25	18q11.1 18q11.2 18q12 18q21 18q22 18q23
2841	amp(18q11.2qter)	Diffuse large B cell lymphoma	1513	35	25	18q11.1 18q11.2 18q12 18q21 18q22 18q23
2842	amp(18q11.2qter)	Diffuse large B cell lymphoma	1514	35	25	18q11.1 18q11.2 18q12 18q21 18q22 18q23
2843	amp(18q11.2qter)	Diffuse large B cell lymphoma	1515	35	25	18q11.1 18q11.2 18q12 18q21 18q22 18q23
4216	amp(18q)	Diffuse large B cell lymphoma	1521	35	25	18q11.1 18q11.2 18q12 18q21 18q22 18q23
4217	amp(18q)	Diffuse large B cell lymphoma	1522	35	25	18q11.1 18q11.2 18q12 18q21 18q22 18q23
4218	amp(18q)	Diffuse large B cell lymphoma	1523	35	25	18q11.1 18q11.2 18q12 18q21 18q22 18q23
4219	amp(18q)	Diffuse large B cell lymphoma	1524	35	25	18q11.1 18q11.2 18q12 18q21 18q22 18q23
4220	amp(18q)	Diffuse large B cell lymphoma	1525	35	25	18q11.1 18q11.2 18q12 18q21 18q22 18q23
4221	amp(18q)	Diffuse large B cell lymphoma	1526	35	25	18q11.1 18q11.2 18q12 18q21 18q22 18q23
4227	amp(18q)	Diffuse large B cell lymphoma	1527	35	25	18q11.1 18q11.2 18q12 18q21 18q22 18q23
4228	amp(18q)	Diffuse large B cell lymphoma	1528	35	25	18q11.1 18q11.2 18q12 18q21 18q22 18q23
4229	amp(18q)	Diffuse large B cell lymphoma	1529	35	25	18q11.1 18q11.2 18q12 18q21 18q22 18q23
4230	amp(18q)	Diffuse large B cell lymphoma	1530	35	25	18q11.1 18q11.2 18q12 18q21 18q22 18q23
2668	amp(18q)	Acute lymphoid leukemia	1509	35	25	18q11.1 18q11.2 18q12 18q21 18q22 18q23
1176	amp(12p12pter)	Testicular germ cell tumor	1540	36	25	12p13 12p12
1310	amp(12p12pter)	Osteosarcoma	1541	36	25	12p13 12p12
1311	amp(12p12pter)	Osteosarcoma	1542	36	25	12p13 12p12
1312	amp(12p12pter)	Osteosarcoma	1543	36	25	12p13 12p12
2315	amp(12p12pter)	Oligodendroglioma	1546	36	25	12p13 12p12
925	amp(12p12p13)	Non-small cell lung cancer	1535	36	25	12p13 12p12
926	amp(12p12p13)	Non-small cell lung cancer	1536	36	25	12p13 12p12
927	amp(12p12p13)	Non-small cell lung cancer	1537	36	25	12p13 12p12
928	amp(12p12p13)	Non-small cell lung cancer	1538	36	25	12p13 12p12
1010	amp(12p12p13.3)	Non-small cell lung cancer	1539	36	25	12p13 12p12
4004	amp(12p12.3pter)	Non-small cell lung cancer	1553	36	25	12p13 12p12
4028	amp(12p12pter)	Neuroendocrine lung carcinoma	1554	36	25	12p13 12p12
604	amp(12p12pter)	Head and neck squamous cell carcinoma	1531	36	25	12p13 12p12
605	amp(12p12pter)	Head and neck squamous cell carcinoma	1532	36	25	12p13 12p12
606	amp(12p12pter)	Head and neck squamous cell carcinoma	1533	36	25	12p13 12p12
607	amp(12p12pter)	Head and neck squamous cell carcinoma	1534	36	25	12p13 12p12
2178	amp(12p12pter)	Glioblastoma multiforme	1545	36	25	12p13 12p12
3446	amp(12p12p13)	Gastric adenocarcinoma	1548	36	25	12p13 12p12
3447	amp(12p12p13)	Gastric adenocarcinoma	1549	36	25	12p13 12p12
3553	amp(12p12p13)	Gastric adenocarcinoma	1550	36	25	12p13 12p12
3554	amp(12p12p13)	Gastric adenocarcinoma	1551	36	25	12p13 12p12
3738	amp(12p12pter)	Biliary tract cancer	1552	36	25	12p13 12p12
4476	amp(12p12.2pter)	Biliary tract cancer	1555	36	25	12p13 12p12
2096	amp(12p12pter)	Anaplastic astrocytoma	1544	36	25	12p13 12p12
2656	amp(12p12p13)	Acute lymphoid leukemia	1547	36	25	12p13 12p12
4072	amp(5p15.1pter)	Urothelial carcinoma	1580	37	25	5p15.3 5p15.2 5p15.1
1047	amp(5p15.1pter)	Non-small cell lung cancer	1566	37	25	5p15.3 5p15.2 5p15.1
4018	amp(5p15.1p15.2)	Neuroendocrine lung carcinoma	1579	37	25	5p15.3 5p15.2 5p15.1
2562	amp(5p15)	Malignant peripheral nerve tumor	1570	37	25	5p15.3 5p15.2 5p15.1
2563	amp(5p15)	Malignant peripheral nerve tumor	1571	37	25	5p15.3 5p15.2 5p15.1
1582	amp(5p15)	Liposarcoma	1567	37	25	5p15.3 5p15.2 5p15.1
1593	amp(5p15); amp(12q14q15)	Liposarcoma	1568	37	25	5p15.3 5p15.2 5p15.1
1594	amp(5p15); amp(6q24); amp(12q14q15)	Liposarcoma	1569	37	25	5p15.3 5p15.2 5p15.1
2938	amp(5p15)	Hodgkin's lymphoma	1575	37	25	5p15.3 5p15.2 5p15.1
3137	amp(5p15.1pter)	Hepatocellular carcinoma	1576	37	25	5p15.3 5p15.2 5p15.1
573	amp(5p15)	Head and neck squamous cell carcinoma	1556	37	25	5p15.3 5p15.2 5p15.1
574	amp(5p15)	Head and neck squamous cell carcinoma	1557	37	25	5p15.3 5p15.2 5p15.1
575	amp(5p15)	Head and neck squamous cell carcinoma	1558	37	25	5p15.3 5p15.2 5p15.1
576	amp(5p15)	Head and neck squamous cell carcinoma	1559	37	25	5p15.3 5p15.2 5p15.1
577	amp(5p15)	Head and neck squamous cell carcinoma	1560	37	25	5p15.3 5p15.2 5p15.1
578	amp(5p15)	Head and neck squamous cell carcinoma	1561	37	25	5p15.3 5p15.2 5p15.1
579	amp(5p15)	Head and neck squamous cell carcinoma	1562	37	25	5p15.3 5p15.2 5p15.1
580	amp(5p15)	Head and neck squamous cell carcinoma	1563	37	25	5p15.3 5p15.2 5p15.1
581	amp(5p15)	Head and neck squamous cell carcinoma	1564	37	25	5p15.3 5p15.2 5p15.1
672	amp(5p15)	Head and neck squamous cell carcinoma	1565	37	25	5p15.3 5p15.2 5p15.1
2678	amp(5p15); amp(5q33q34)	Diffuse large B cell lymphoma	1572	37	25	5p15.3 5p15.2 5p15.1
2683	amp(5p15); amp(5q33q34)	Diffuse large B cell lymphoma	1573	37	25	5p15.3 5p15.2 5p15.1
2855	amp(5p15)	Diffuse large B cell lymphoma	1574	37	25	5p15.3 5p15.2 5p15.1
3764	amp(5p15)	Adrenocortical carcinoma	1577	37	25	5p15.3 5p15.2 5p15.1
3820	amp(5p15)	Adrenocortical carcinoma	1578	37	25	5p15.3 5p15.2 5p15.1
4192	amp(2p21pter); amp(7p14p11.1); amp(7q11); amp(8q23qter); amp(16cenp12)	Prostate adenocarcinoma	1605	38	25	7p13 7p12 7p11.2 7p11.1
2327	amp(7p11p13)	Oligo-astrocytic tumor	1595	38	25	7p13 7p12 7p11.2 7p11.1
2328	amp(7p11p13)	Oligo-astrocytic tumor	1596	38	25	7p13 7p12 7p11.2 7p11.1
2329	amp(7p11p13)	Oligo-astrocytic tumor	1597	38	25	7p13 7p12 7p11.2 7p11.1
2330	amp(7p11p14)	Oligo-astrocytic tumor	1598	38	25	7p13 7p12 7p11.2 7p11.1
2333	amp(7p11p13)	Oligo-astrocytic tumor	1599	38	25	7p13 7p12 7p11.2 7p11.1
2565	amp(7p11p12)	Malignant peripheral nerve tumor	1601	38	25	7p13 7p12 7p11.2 7p11.1
2976	amp(7p11.2p13); amp(7q11.2q21)	Hepatocellular carcinoma	1602	38	25	7p13 7p12 7p11.2 7p11.1
696	amp(7p11p12)	Head and neck squamous cell carcinoma	1582	38	25	7p13 7p12 7p11.2 7p11.1
3934	amp(7q11.2q11.1); amp(7p11.1p12)	Head and neck squamous cell carcinoma	1604	38	25	7p13 7p12 7p11.2 7p11.1
2140	amp(7p11.1p12)	Glioblastoma multiforme	1584	38	25	7p13 7p12 7p11.2 7p11.1
2149	amp(7p11p13)	Glioblastoma multiforme	1585	38	25	7p13 7p12 7p11.2 7p11.1
2150	amp(7p11p13)	Glioblastoma multiforme	1586	38	25	7p13 7p12 7p11.2 7p11.1
2151	amp(7p11p13)	Glioblastoma multiforme	1587	38	25	7p13 7p12 7p11.2 7p11.1
2152	amp(7p11p13)	Glioblastoma multiforme	1588	38	25	7p13 7p12 7p11.2 7p11.1
2153	amp(7p11p13)	Glioblastoma multiforme	1589	38	25	7p13 7p12 7p11.2 7p11.1
2279	amp(7p11p13)	Glioblastoma multiforme	1590	38	25	7p13 7p12 7p11.2 7p11.1
2281	amp(7p11p13)	Glioblastoma multiforme	1591	38	25	7p13 7p12 7p11.2 7p11.1
2282	amp(7p11p13)	Glioblastoma multiforme	1592	38	25	7p13 7p12 7p11.2 7p11.1
2299	amp(7p11.1p13)	Glioblastoma multiforme	1593	38	25	7p13 7p12 7p11.2 7p11.1
2306	amp(7p11p13); amp(8q23q24.1)	Glioblastoma multiforme	1594	38	25	7p13 7p12 7p11.2 7p11.1
108	amp(7p11p14); amp(7q11q21); amp(8q24)	Breast cancer	1581	38	25	7p13 7p12 7p11.2 7p11.1
3729	amp(7p11p14)	Biliary tract cancer	1603	38	25	7p13 7p12 7p11.2 7p11.1
2362	amp(7p11.1p12)	Astroblastoma	1600	38	25	7p13 7p12 7p11.2 7p11.1
2091	amp(1q32); amp(7p11p14)	Anaplastic astrocytoma	1583	38	25	7p13 7p12 7p11.2 7p11.1
361	amp(20q12qter)	Urothelial carcinoma	1607	39	24	20q12 20q13.1 20q13.2 20q13.3
4315	amp(20q12qter)	Pancreatic adenocarcinoma	1627	39	24	20q12 20q13.1 20q13.2 20q13.3
1940	amp(12p11.2); amp(12q12q13.1); amp(20q12qter)	Ovarian cancer	1612	39	24	20q12 20q13.1 20q13.2 20q13.3
974	amp(20q12qter)	Non-small cell lung cancer	1608	39	24	20q12 20q13.1 20q13.2 20q13.3
975	amp(20q12qter)	Non-small cell lung cancer	1609	39	24	20q12 20q13.1 20q13.2 20q13.3
1056	amp(20q12qter)	Non-small cell lung cancer	1610	39	24	20q12 20q13.1 20q13.2 20q13.3
2588	amp(20q12qter)	Malignant peripheral nerve tumor	1613	39	24	20q12 20q13.1 20q13.2 20q13.3
1638	amp(20q12qter)	Leiomyosarcoma	1611	39	24	20q12 20q13.1 20q13.2 20q13.3
3089	amp(20q12qter)	Hepatocellular carcinoma	1614	39	24	20q12 20q13.1 20q13.2 20q13.3
3585	amp(20q12qter)	Gastric adenoma	1621	39	24	20q12 20q13.1 20q13.2 20q13.3
3504	amp(9q22qter); amp(17q21); amp(20q12qter)	Gastric adenocarcinoma	1615	39	24	20q12 20q13.1 20q13.2 20q13.3
3506	amp(20q12qter)	Gastric adenocarcinoma	1616	39	24	20q12 20q13.1 20q13.2 20q13.3
3509	amp(11q13); amp(12q13q14); amp(20q12qter)	Gastric adenocarcinoma	1617	39	24	20q12 20q13.1 20q13.2 20q13.3
3510	amp(17q21); amp(20q12qter)	Gastric adenocarcinoma	1618	39	24	20q12 20q13.1 20q13.2 20q13.3
3512	amp(20q12qter)	Gastric adenocarcinoma	1619	39	24	20q12 20q13.1 20q13.2 20q13.3
3520	amp(20q12qter)	Gastric adenocarcinoma	1620	39	24	20q12 20q13.1 20q13.2 20q13.3
3606	amp(20q12qter)	Colorectal adenocarcinoma	1622	39	24	20q12 20q13.1 20q13.2 20q13.3
3607	amp(20q12qter)	Colorectal adenocarcinoma	1623	39	24	20q12 20q13.1 20q13.2 20q13.3
3608	amp(20q12qter)	Colorectal adenocarcinoma	1624	39	24	20q12 20q13.1 20q13.2 20q13.3
3609	amp(20q12qter)	Colorectal adenocarcinoma	1625	39	24	20q12 20q13.1 20q13.2 20q13.3
3610	amp(20q12qter)	Colorectal adenocarcinoma	1626	39	24	20q12 20q13.1 20q13.2 20q13.3
113	amp(20q12qter)	Breast cancer	1606	39	24	20q12 20q13.1 20q13.2 20q13.3
4496	amp(20q12qter)	Breast cancer	1629	39	24	20q12 20q13.1 20q13.2 20q13.3
4484	amp(20q12qter)	Biliary tract cancer	1628	39	24	20q12 20q13.1 20q13.2 20q13.3
1077	amp(4q12q21)	Testicular germ cell tumor	1633	40	24	4q12 4q13
1668	amp(4q12q13)	Synvial sarcoma	1637	40	24	4q12 4q13
2553	amp(4q12q13)	Supratendorial tumor	1650	40	24	4q12 4q13
1851	amp(4q12q13)	Pulmonary sarcoma	1638	40	24	4q12 4q13
1852	amp(4q12q22)	Pulmonary sarcoma	1639	40	24	4q12 4q13
1861	amp(4q12q13); amp(5p12p13)	Pulmonary sarcoma	1640	40	24	4q12 4q13
2063	amp(4q12q13)	Ovarian germ cell tumor	1641	40	24	4q12 4q13
1272	amp(4q12q13)	Osteosarcoma	1634	40	24	4q12 4q13
483	amp(4p12); amp(4q12q21)	Nasopharyngeal carcinoma	1630	40	24	4q12 4q13
2559	amp(4q12q13)	Malignant peripheral nerve tumor	1651	40	24	4q12 4q13
1375	amp(4q12q13)	Malignant fibrous histiocytoma of bone	1635	40	24	4q12 4q13
1396	amp(4q12q21)	Malignant fibrous histiocytoma of bone	1636	40	24	4q12 4q13
572	amp(4q12q13)	Head and neck squamous cell carcinoma	1631	40	24	4q12 4q13
692	amp(4q12q13)	Head and neck squamous cell carcinoma	1632	40	24	4q12 4q13
3966	amp(4q13)	Head and neck squamous cell carcinoma	1652	40	24	4q12 4q13
2134	amp(4q12q13)	Glioblastoma multiforme	1642	40	24	4q12 4q13
2135	amp(4q12q13)	Glioblastoma multiforme	1643	40	24	4q12 4q13
2136	amp(4q12q13)	Glioblastoma multiforme	1644	40	24	4q12 4q13
2137	amp(4q12q13)	Glioblastoma multiforme	1645	40	24	4q12 4q13
2225	amp(4q12q13)	Glioblastoma multiforme	1646	40	24	4q12 4q13
2259	amp(4q12q13)	Glioblastoma multiforme	1647	40	24	4q12 4q13
2260	amp(4q12q13)	Glioblastoma multiforme	1648	40	24	4q12 4q13
2280	amp(4q12q13)	Glioblastoma multiforme	1649	40	24	4q12 4q13
4107	amp(4p11); amp(4q11q21.1)	Glioblastoma multiforme	1653	40	24	4q12 4q13
1669	amp(7p); amp(7q11.2q31)	Synvial sarcoma	1658	41	24	7p22 7p21 7p15 7p14 7p13 7p12 7p11.2 7p11.1
322	amp(7p11.2pter); amp(8q22qter)	Skin melanoma	1654	41	24	7p22 7p21 7p15 7p14 7p13 7p12 7p11.2 7p11.1
891	amp(7p)	Non-small cell lung cancer	1656	41	24	7p22 7p21 7p15 7p14 7p13 7p12 7p11.2 7p11.1
1057	amp(7p11.2pter); amp(7q11.2)	Non-small cell lung cancer	1657	41	24	7p22 7p21 7p15 7p14 7p13 7p12 7p11.2 7p11.1
488	amp(7p)	Nasopharyngeal carcinoma	1655	41	24	7p22 7p21 7p15 7p14 7p13 7p12 7p11.2 7p11.1
2702	amp(7p)	Myeloma and plasmocytoma	1666	41	24	7p22 7p21 7p15 7p14 7p13 7p12 7p11.2 7p11.1
2703	amp(7p)	Myeloma and plasmocytoma	1667	41	24	7p22 7p21 7p15 7p14 7p13 7p12 7p11.2 7p11.1
2704	amp(7p)	Myeloma and plasmocytoma	1668	41	24	7p22 7p21 7p15 7p14 7p13 7p12 7p11.2 7p11.1
1813	amp(7p); amp(7q11.2); amp(20p)	Miscellaneous sarcomas	1659	41	24	7p22 7p21 7p15 7p14 7p13 7p12 7p11.2 7p11.1
3243	amp(7p)	Intrahepatic cholangiocarcinoma	1669	41	24	7p22 7p21 7p15 7p14 7p13 7p12 7p11.2 7p11.1
2291	amp(7p)	Glioblastoma multiforme	1661	41	24	7p22 7p21 7p15 7p14 7p13 7p12 7p11.2 7p11.1
2292	amp(7p)	Glioblastoma multiforme	1662	41	24	7p22 7p21 7p15 7p14 7p13 7p12 7p11.2 7p11.1
2293	amp(7p)	Glioblastoma multiforme	1663	41	24	7p22 7p21 7p15 7p14 7p13 7p12 7p11.2 7p11.1
2295	amp(7p)	Glioblastoma multiforme	1664	41	24	7p22 7p21 7p15 7p14 7p13 7p12 7p11.2 7p11.1
2296	amp(7p)	Glioblastoma multiforme	1665	41	24	7p22 7p21 7p15 7p14 7p13 7p12 7p11.2 7p11.1
3300	amp(7p)	Esophageal carcinoma	1670	41	24	7p22 7p21 7p15 7p14 7p13 7p12 7p11.2 7p11.1
4241	amp(7p); amp(8q23qter)	Diffuse large B cell lymphoma	1674	41	24	7p22 7p21 7p15 7p14 7p13 7p12 7p11.2 7p11.1
4245	amp(7p)	Diffuse large B cell lymphoma	1675	41	24	7p22 7p21 7p15 7p14 7p13 7p12 7p11.2 7p11.1
3631	amp(7p)	Colorectal adenocarcinoma	1673	41	24	7p22 7p21 7p15 7p14 7p13 7p12 7p11.2 7p11.1
4448	amp(7p)	Colorectal adenocarcinoma	1676	41	24	7p22 7p21 7p15 7p14 7p13 7p12 7p11.2 7p11.1
4453	amp(7p)	Colorectal adenocarcinoma	1677	41	24	7p22 7p21 7p15 7p14 7p13 7p12 7p11.2 7p11.1
3365	amp(7p)	Barrett«s adenocarcinoma	1671	41	24	7p22 7p21 7p15 7p14 7p13 7p12 7p11.2 7p11.1
3409	amp(6p21); amp(7p13pter); amp(8q23qter)	Barrett«s adenocarcinoma	1672	41	24	7p22 7p21 7p15 7p14 7p13 7p12 7p11.2 7p11.1
2098	amp(7p)	Anaplastic astrocytoma	1660	41	24	7p22 7p21 7p15 7p14 7p13 7p12 7p11.2 7p11.1
2551	amp(7p11.2)	Supratendorial tumor	1700	42	24	7p12 7p11.2
673	amp(7p11.2)	Head and neck squamous cell carcinoma	1678	42	24	7p12 7p11.2
2141	amp(7p11.2p12)	Glioblastoma multiforme	1685	42	24	7p12 7p11.2
2142	amp(7p11.2)	Glioblastoma multiforme	1686	42	24	7p12 7p11.2
2143	amp(7p11.2p12)	Glioblastoma multiforme	1687	42	24	7p12 7p11.2
2144	amp(7p11.2p12)	Glioblastoma multiforme	1688	42	24	7p12 7p11.2
2145	amp(7p11.2p12)	Glioblastoma multiforme	1689	42	24	7p12 7p11.2
2146	amp(7p11.2p12)	Glioblastoma multiforme	1690	42	24	7p12 7p11.2
2147	amp(7p11.2p12)	Glioblastoma multiforme	1691	42	24	7p12 7p11.2
2148	amp(7p11.2p12)	Glioblastoma multiforme	1692	42	24	7p12 7p11.2
2247	amp(7p11.2p12)	Glioblastoma multiforme	1693	42	24	7p12 7p11.2
2256	amp(7p11.2)	Glioblastoma multiforme	1694	42	24	7p12 7p11.2
2298	amp(7p11.2p12)	Glioblastoma multiforme	1695	42	24	7p12 7p11.2
2302	amp(7p11.2p12)	Glioblastoma multiforme	1696	42	24	7p12 7p11.2
2303	amp(7p11.2p12)	Glioblastoma multiforme	1697	42	24	7p12 7p11.2
2304	amp(7p11.2p12)	Glioblastoma multiforme	1698	42	24	7p12 7p11.2
3263	amp(7p11.2p12); amp(7q11.2q21)	Esophageal carcinoma	1701	42	24	7p12 7p11.2
2367	amp(7p11.2p12)	Astroblastoma	1699	42	24	7p12 7p11.2
2099	amp(7p11.2p12)	Anaplastic astrocytoma	1679	42	24	7p12 7p11.2
2100	amp(7p11.2p12)	Anaplastic astrocytoma	1680	42	24	7p12 7p11.2
2101	amp(7p11.2p12)	Anaplastic astrocytoma	1681	42	24	7p12 7p11.2
2102	amp(7p11.2p12)	Anaplastic astrocytoma	1682	42	24	7p12 7p11.2
2103	amp(7p11.2p12)	Anaplastic astrocytoma	1683	42	24	7p12 7p11.2
2104	amp(7p11.2p12)	Anaplastic astrocytoma	1684	42	24	7p12 7p11.2
467	amp(7q21q31)	Urothelial carcinoma	1702	43	24	7q21 7q22 7q31
1733	amp(7q21q31)	Rhabdomyosarcoma	1705	43	24	7q21 7q22 7q31
3855	amp(7p11.2); amp(7q11.2q31)	Pancreatic adenocarcinoma	1721	43	24	7q21 7q22 7q31
4308	amp(7q21q31)	Pancreatic adenocarcinoma	1722	43	24	7q21 7q22 7q31
4326	amp(7q21.1q31.2)	Pancreatic adenocarcinoma	1723	43	24	7q21 7q22 7q31
1055	amp(5p15.2pter); amp(7q11.1q32)	Non-small cell lung cancer	1704	43	24	7q21 7q22 7q31
517	amp(7q21q31)	Nasopharyngeal carcinoma	1703	43	24	7q21 7q22 7q31
2977	amp(7q21q32)	Hepatocellular carcinoma	1713	43	24	7q21 7q22 7q31
3100	amp(7q21q32)	Hepatocellular carcinoma	1714	43	24	7q21 7q22 7q31
3115	amp(7q21q32)	Hepatocellular carcinoma	1715	43	24	7q21 7q22 7q31
4349	amp(7q11.2q31)	Hepatocellular carcinoma	1724	43	24	7q21 7q22 7q31
2165	amp(7q21q33)	Glioblastoma multiforme	1710	43	24	7q21 7q22 7q31
2166	amp(7q21q32)	Glioblastoma multiforme	1711	43	24	7q21 7q22 7q31
3356	amp(7q11q31)	Gastroesophageal junction adenocarcinoma	1719	43	24	7q21 7q22 7q31
3264	amp(7q11.2q31)	Esophageal carcinoma	1716	43	24	7q21 7q22 7q31
3301	amp(7q11.2q31)	Esophageal carcinoma	1717	43	24	7q21 7q22 7q31
3303	amp(7q21q31)	Esophageal carcinoma	1718	43	24	7q21 7q22 7q31
2067	amp(7q21q31)	Choriocarcinoma	1706	43	24	7q21 7q22 7q31
2068	amp(7q21q31)	Choriocarcinoma	1707	43	24	7q21 7q22 7q31
2069	amp(7q21q31)	Choriocarcinoma	1708	43	24	7q21 7q22 7q31
2070	amp(7q21q31)	Choriocarcinoma	1709	43	24	7q21 7q22 7q31
4470	amp(7q21.3q31.3)	Biliary tract cancer	1725	43	24	7q21 7q22 7q31
3401	amp(2q32q34); amp(7q11q31)	Barrett«s adenocarcinoma	1720	43	24	7q21 7q22 7q31
2363	amp(7p11.1p12); amp(7q21q33)	Astroblastoma	1712	43	24	7q21 7q22 7q31
1021	amp(3q27q29)	Non-small cell lung cancer	1746	44	23	3q27 3q28 3q29
554	amp(3q27qter)	Head and neck squamous cell carcinoma	1726	44	23	3q27 3q28 3q29
555	amp(3q27qter)	Head and neck squamous cell carcinoma	1727	44	23	3q27 3q28 3q29
556	amp(3q27qter)	Head and neck squamous cell carcinoma	1728	44	23	3q27 3q28 3q29
557	amp(3q27qter)	Head and neck squamous cell carcinoma	1729	44	23	3q27 3q28 3q29
558	amp(3q27qter)	Head and neck squamous cell carcinoma	1730	44	23	3q27 3q28 3q29
559	amp(3q27qter)	Head and neck squamous cell carcinoma	1731	44	23	3q27 3q28 3q29
560	amp(3q27qter)	Head and neck squamous cell carcinoma	1732	44	23	3q27 3q28 3q29
561	amp(3q27qter)	Head and neck squamous cell carcinoma	1733	44	23	3q27 3q28 3q29
562	amp(3q27qter)	Head and neck squamous cell carcinoma	1734	44	23	3q27 3q28 3q29
563	amp(3q27qter)	Head and neck squamous cell carcinoma	1735	44	23	3q27 3q28 3q29
564	amp(3q27qter)	Head and neck squamous cell carcinoma	1736	44	23	3q27 3q28 3q29
565	amp(3q27qter)	Head and neck squamous cell carcinoma	1737	44	23	3q27 3q28 3q29
566	amp(3q27qter)	Head and neck squamous cell carcinoma	1738	44	23	3q27 3q28 3q29
567	amp(3q27qter)	Head and neck squamous cell carcinoma	1739	44	23	3q27 3q28 3q29
568	amp(3q27qter)	Head and neck squamous cell carcinoma	1740	44	23	3q27 3q28 3q29
569	amp(3q27qter)	Head and neck squamous cell carcinoma	1741	44	23	3q27 3q28 3q29
570	amp(3q27qter)	Head and neck squamous cell carcinoma	1742	44	23	3q27 3q28 3q29
571	amp(3q27qter)	Head and neck squamous cell carcinoma	1743	44	23	3q27 3q28 3q29
635	amp(3q28qter)	Head and neck squamous cell carcinoma	1744	44	23	3q27 3q28 3q29
691	amp(3q27qter)	Head and neck squamous cell carcinoma	1745	44	23	3q27 3q28 3q29
2222	amp(3q27q29)	Glioblastoma multiforme	1748	44	23	3q27 3q28 3q29
2027	amp(3q27qter)	Cervical carcinoma	1747	44	23	3q27 3q28 3q29
2927	amp(19q13.1)	T cell non-Hodgkin's lymphoma	1761	45	23	19q13.1
811	amp(19q13.1)	Small cell lung cancer	1750	45	23	19q13.1
812	amp(19q13.1)	Small cell lung cancer	1751	45	23	19q13.1
813	amp(19q13.1)	Small cell lung cancer	1752	45	23	19q13.1
814	amp(19q13.1)	Small cell lung cancer	1753	45	23	19q13.1
815	amp(19q13.1)	Small cell lung cancer	1754	45	23	19q13.1
816	amp(19q13.1)	Small cell lung cancer	1755	45	23	19q13.1
817	amp(19q13.1)	Small cell lung cancer	1756	45	23	19q13.1
818	amp(19q13.1)	Small cell lung cancer	1757	45	23	19q13.1
819	amp(19q13.1)	Small cell lung cancer	1758	45	23	19q13.1
820	amp(19q13.1)	Small cell lung cancer	1759	45	23	19q13.1
1503	amp(19q13.1)	Malignant fibrous histiocytoma of bone	1760	45	23	19q13.1
3000	amp(19q13.1)	Hepatocellular carcinoma	1762	45	23	19q13.1
3001	amp(19q13.1)	Hepatocellular carcinoma	1763	45	23	19q13.1
714	amp(19q13.1)	Head and neck squamous cell carcinoma	1749	45	23	19q13.1
3725	amp(19q13.1)	Gastrointestinal stromal tumors	1769	45	23	19q13.1
3340	amp(19q13.1)	Gastroesophageal junction adenocarcinoma	1764	45	23	19q13.1
3341	amp(19q13.1)	Gastroesophageal junction adenocarcinoma	1765	45	23	19q13.1
3342	amp(19q13.1)	Gastroesophageal junction adenocarcinoma	1766	45	23	19q13.1
3471	amp(19q13.1)	Gastric adenocarcinoma	1767	45	23	19q13.1
3476	amp(7p15); amp(8p22); amp(19q13.1)	Gastric adenocarcinoma	1768	45	23	19q13.1
3746	amp(19q13.1)	Biliary tract cancer	1770	45	23	19q13.1
4483	amp(19q13.1)	Biliary tract cancer	1771	45	23	19q13.1
4174	amp(9q34)	Pheochromocytoma	1793	46	23	9q34
4025	amp(9q34.2qter)	Neuroendocrine lung carcinoma	1792	46	23	9q34
2724	amp(9q34)	Myeloma and plasmocytoma	1775	46	23	9q34
2785	amp(9q34)	Mantle cell lymphoma	1776	46	23	9q34
594	amp(9q34)	Head and neck squamous cell carcinoma	1772	46	23	9q34
595	amp(9q34)	Head and neck squamous cell carcinoma	1773	46	23	9q34
674	amp(9q34)	Head and neck squamous cell carcinoma	1774	46	23	9q34
3954	amp(9q34)	Head and neck squamous cell carcinoma	1791	46	23	9q34
4439	amp(9q34)	Gastric adenocarcinoma	1794	46	23	9q34
2831	amp(9q34)	Diffuse large B cell lymphoma	1777	46	23	9q34
3788	amp(9q34)	Adrenocortical carcinoma	1778	46	23	9q34
3789	amp(9q34)	Adrenocortical carcinoma	1779	46	23	9q34
3790	amp(9q34)	Adrenocortical carcinoma	1780	46	23	9q34
3791	amp(9q34)	Adrenocortical carcinoma	1781	46	23	9q34
3792	amp(9q34)	Adrenocortical carcinoma	1782	46	23	9q34
3793	amp(9q34)	Adrenocortical carcinoma	1783	46	23	9q34
3794	amp(9q34)	Adrenocortical carcinoma	1784	46	23	9q34
3809	amp(9q34)	Adrenocortical carcinoma	1785	46	23	9q34
3810	amp(9q34)	Adrenocortical carcinoma	1786	46	23	9q34
3811	amp(9q34)	Adrenocortical carcinoma	1787	46	23	9q34
3812	amp(9q34)	Adrenocortical carcinoma	1788	46	23	9q34
3813	amp(9q34)	Adrenocortical carcinoma	1789	46	23	9q34
3814	amp(9q34)	Adrenocortical carcinoma	1790	46	23	9q34
1751	amp(17q22qter)	Rhabdomyosarcoma	1804	47	23	17q22 17q23 17q24 17q25
4586	amp(17q22qter)	Rhabdomyosarcoma	1817	47	23	17q22 17q23 17q24 17q25
2321	amp(17q22qter)	Oligodendroglioma	1810	47	23	17q22 17q23 17q24 17q25
4036	amp(17q22q25)	Neuroendocrine lung carcinoma	1816	47	23	17q22 17q23 17q24 17q25
2617	amp(17q22qter)	Meningioma	1811	47	23	17q22 17q23 17q24 17q25
2621	amp(17q22qter)	Meningioma	1812	47	23	17q22 17q23 17q24 17q25
2735	amp(17q22q25)	Marginal B cell lymphoma	1813	47	23	17q22 17q23 17q24 17q25
1649	amp(17q22q25)	Leiomyosarcoma	1803	47	23	17q22 17q23 17q24 17q25
3092	amp(17q22qter)	Hepatocellular carcinoma	1814	47	23	17q22 17q23 17q24 17q25
3237	amp(17q22qter)	Hepatoblastoma	1815	47	23	17q22 17q23 17q24 17q25
2189	amp(17q22qter)	Glioblastoma multiforme	1807	47	23	17q22 17q23 17q24 17q25
2190	amp(17q22qter)	Glioblastoma multiforme	1808	47	23	17q22 17q23 17q24 17q25
2239	amp(17q22qter)	Glioblastoma multiforme	1809	47	23	17q22 17q23 17q24 17q25
1790	amp(17q22qter)	Dermatofibrosarcoma	1805	47	23	17q22 17q23 17q24 17q25
53	amp(17q22q25)	Breast cancer	1795	47	23	17q22 17q23 17q24 17q25
54	amp(17q22q25)	Breast cancer	1796	47	23	17q22 17q23 17q24 17q25
55	amp(17q22q25)	Breast cancer	1797	47	23	17q22 17q23 17q24 17q25
56	amp(17q22q25)	Breast cancer	1798	47	23	17q22 17q23 17q24 17q25
57	amp(17q22q25)	Breast cancer	1799	47	23	17q22 17q23 17q24 17q25
58	amp(17q22q25)	Breast cancer	1800	47	23	17q22 17q23 17q24 17q25
59	amp(17q22q25)	Breast cancer	1801	47	23	17q22 17q23 17q24 17q25
60	amp(17q22q25)	Breast cancer	1802	47	23	17q22 17q23 17q24 17q25
2089	amp(17q22qter)	Anaplastic astrocytoma	1806	47	23	17q22 17q23 17q24 17q25
4262	amp(5p14pter)	Ovarian cancer	1833	48	23	3q11.1 3q11.2 3q12 3q13.1 3q13.2 3q13.3 3q21 3q22 3q23 3q24 3q25 3q26.1 3q26.2 3q26.3 3q27 3q28 3q29
728	amp(3q12qter)	Oral squamous cell carcinoma	1822	48	23	3q11.1 3q11.2 3q12 3q13.1 3q13.2 3q13.3 3q21 3q22 3q23 3q24 3q25 3q26.1 3q26.2 3q26.3 3q27 3q28 3q29
486	amp(3q)	Nasopharyngeal carcinoma	1818	48	23	3q11.1 3q11.2 3q12 3q13.1 3q13.2 3q13.3 3q21 3q22 3q23 3q24 3q25 3q26.1 3q26.2 3q26.3 3q27 3q28 3q29
500	amp(3q)	Nasopharyngeal carcinoma	1819	48	23	3q11.1 3q11.2 3q12 3q13.1 3q13.2 3q13.3 3q21 3q22 3q23 3q24 3q25 3q26.1 3q26.2 3q26.3 3q27 3q28 3q29
4370	amp(3q); amp(8q24.2qter)	Intrahepatic cholangiocarcinoma	1834	48	23	3q11.1 3q11.2 3q12 3q13.1 3q13.2 3q13.3 3q21 3q22 3q23 3q24 3q25 3q26.1 3q26.2 3q26.3 3q27 3q28 3q29
3113	amp(3)	Hepatocellular carcinoma	1823	48	23	3q11.1 3q11.2 3q12 3q13.1 3q13.2 3q13.3 3q21 3q22 3q23 3q24 3q25 3q26.1 3q26.2 3q26.3 3q27 3q28 3q29
3135	amp(3q13.1qter)	Hepatocellular carcinoma	1824	48	23	3q11.1 3q11.2 3q12 3q13.1 3q13.2 3q13.3 3q21 3q22 3q23 3q24 3q25 3q26.1 3q26.2 3q26.3 3q27 3q28 3q29
665	amp(3q)	Head and neck squamous cell carcinoma	1820	48	23	3q11.1 3q11.2 3q12 3q13.1 3q13.2 3q13.3 3q21 3q22 3q23 3q24 3q25 3q26.1 3q26.2 3q26.3 3q27 3q28 3q29
666	amp(3q)	Head and neck squamous cell carcinoma	1821	48	23	3q11.1 3q11.2 3q12 3q13.1 3q13.2 3q13.3 3q21 3q22 3q23 3q24 3q25 3q26.1 3q26.2 3q26.3 3q27 3q28 3q29
3925	amp(3q13.1qter)	Head and neck squamous cell carcinoma	1831	48	23	3q11.1 3q11.2 3q12 3q13.1 3q13.2 3q13.3 3q21 3q22 3q23 3q24 3q25 3q26.1 3q26.2 3q26.3 3q27 3q28 3q29
3965	amp(3q)	Head and neck squamous cell carcinoma	1832	48	23	3q11.1 3q11.2 3q12 3q13.1 3q13.2 3q13.3 3q21 3q22 3q23 3q24 3q25 3q26.1 3q26.2 3q26.3 3q27 3q28 3q29
3707	amp(3q)	Gastrointestinal stromal tumors	1828	48	23	3q11.1 3q11.2 3q12 3q13.1 3q13.2 3q13.3 3q21 3q22 3q23 3q24 3q25 3q26.1 3q26.2 3q26.3 3q27 3q28 3q29
3715	amp(3q); amp(16p)	Gastrointestinal stromal tumors	1829	48	23	3q11.1 3q11.2 3q12 3q13.1 3q13.2 3q13.3 3q21 3q22 3q23 3q24 3q25 3q26.1 3q26.2 3q26.3 3q27 3q28 3q29
3892	amp(3q)	Gastroenteropancreatic tumor	1830	48	23	3q11.1 3q11.2 3q12 3q13.1 3q13.2 3q13.3 3q21 3q22 3q23 3q24 3q25 3q26.1 3q26.2 3q26.3 3q27 3q28 3q29
3294	amp(3q12qter)	Esophageal carcinoma	1825	48	23	3q11.1 3q11.2 3q12 3q13.1 3q13.2 3q13.3 3q21 3q22 3q23 3q24 3q25 3q26.1 3q26.2 3q26.3 3q27 3q28 3q29
4380	amp(3q)	Esophageal carcinoma	1835	48	23	3q11.1 3q11.2 3q12 3q13.1 3q13.2 3q13.3 3q21 3q22 3q23 3q24 3q25 3q26.1 3q26.2 3q26.3 3q27 3q28 3q29
4381	amp(3q); amp(4p)	Esophageal carcinoma	1836	48	23	3q11.1 3q11.2 3q12 3q13.1 3q13.2 3q13.3 3q21 3q22 3q23 3q24 3q25 3q26.1 3q26.2 3q26.3 3q27 3q28 3q29
4387	amp(3q)	Esophageal carcinoma	1837	48	23	3q11.1 3q11.2 3q12 3q13.1 3q13.2 3q13.3 3q21 3q22 3q23 3q24 3q25 3q26.1 3q26.2 3q26.3 3q27 3q28 3q29
4389	amp(3q)	Esophageal carcinoma	1838	48	23	3q11.1 3q11.2 3q12 3q13.1 3q13.2 3q13.3 3q21 3q22 3q23 3q24 3q25 3q26.1 3q26.2 3q26.3 3q27 3q28 3q29
4390	amp(3q); amp(9p)	Esophageal carcinoma	1839	48	23	3q11.1 3q11.2 3q12 3q13.1 3q13.2 3q13.3 3q21 3q22 3q23 3q24 3q25 3q26.1 3q26.2 3q26.3 3q27 3q28 3q29
3667	amp(3q)	Colorectal adenocarcinoma	1826	48	23	3q11.1 3q11.2 3q12 3q13.1 3q13.2 3q13.3 3q21 3q22 3q23 3q24 3q25 3q26.1 3q26.2 3q26.3 3q27 3q28 3q29
4449	amp(3)	Colorectal adenocarcinoma	1840	48	23	3q11.1 3q11.2 3q12 3q13.1 3q13.2 3q13.3 3q21 3q22 3q23 3q24 3q25 3q26.1 3q26.2 3q26.3 3q27 3q28 3q29
3705	amp(3q)	Anal carcinoma	1827	48	23	3q11.1 3q11.2 3q12 3q13.1 3q13.2 3q13.3 3q21 3q22 3q23 3q24 3q25 3q26.1 3q26.2 3q26.3 3q27 3q28 3q29
336	amp(1q12q25)	Wilms' tumor	1842	49	23	1q21 1q22 1q23 1q24 1q25
380	amp(1q21q25)	Urothelial carcinoma	1843	49	23	1q21 1q22 1q23 1q24 1q25
3914	amp(1q12q25)	Urothelial carcinoma	1857	49	23	1q21 1q22 1q23 1q24 1q25
4057	amp(1q21q25)	Urothelial carcinoma	1858	49	23	1q21 1q22 1q23 1q24 1q25
4068	amp(1q21q25)	Urothelial carcinoma	1859	49	23	1q21 1q22 1q23 1q24 1q25
1664	amp(1q21q25)	Synvial sarcoma	1848	49	23	1q21 1q22 1q23 1q24 1q25
331	amp(1q21q25)	Renal cell carcinoma	1841	49	23	1q21 1q22 1q23 1q24 1q25
1157	amp(1q21q25)	Prostate adenocarcinoma	1846	49	23	1q21 1q22 1q23 1q24 1q25
4554	amp(1p31p22); amp(1q21q25); amp(4q24q28)	Osteosarcoma	1862	49	23	1q21 1q22 1q23 1q24 1q25
1037	amp(1q11q25)	Non-small cell lung cancer	1844	49	23	1q21 1q22 1q23 1q24 1q25
1058	amp(1q21q25)	Non-small cell lung cancer	1845	49	23	1q21 1q22 1q23 1q24 1q25
1804	amp(1q21q25); amp(5p13p15.1); amp(20q11.2qter)	Miscellaneous sarcomas	1849	49	23	1q21 1q22 1q23 1q24 1q25
1834	amp(1q21q25)	Malignant mesenchymoma	1850	49	23	1q21 1q22 1q23 1q24 1q25
1585	amp(1q21q25); amp(20p11); amp(20q11q12)	Liposarcoma	1847	49	23	1q21 1q22 1q23 1q24 1q25
4572	amp(1q22q25)	Liposarcoma	1863	49	23	1q21 1q22 1q23 1q24 1q25
3041	amp(1q11q25)	Hepatocellular carcinoma	1851	49	23	1q21 1q22 1q23 1q24 1q25
3042	amp(1q11q25)	Hepatocellular carcinoma	1852	49	23	1q21 1q22 1q23 1q24 1q25
3043	amp(1q11q25)	Hepatocellular carcinoma	1853	49	23	1q21 1q22 1q23 1q24 1q25
3110	amp(1q21q25)	Hepatocellular carcinoma	1854	49	23	1q21 1q22 1q23 1q24 1q25
3189	amp(1q12q25)	Hepatocellular carcinoma	1855	49	23	1q21 1q22 1q23 1q24 1q25
3202	amp(1q12q25)	Hepatocellular carcinoma	1856	49	23	1q21 1q22 1q23 1q24 1q25
4360	amp(1p31p21); amp(1q21q25)	Hepatocellular carcinoma	1860	49	23	1q21 1q22 1q23 1q24 1q25
4367	amp(1q21q25)	Hepatocellular carcinoma	1861	49	23	1q21 1q22 1q23 1q24 1q25
758	amp(1p32p36)	Small cell lung cancer	1865	50	22	1p35 1p34.3 1p34.2 1p34.1 1p33 1p32
759	amp(1p32p36)	Small cell lung cancer	1866	50	22	1p35 1p34.3 1p34.2 1p34.1 1p33 1p32
760	amp(1p32p36)	Small cell lung cancer	1867	50	22	1p35 1p34.3 1p34.2 1p34.1 1p33 1p32
761	amp(1p32p36)	Small cell lung cancer	1868	50	22	1p35 1p34.3 1p34.2 1p34.1 1p33 1p32
762	amp(1p32p36)	Small cell lung cancer	1869	50	22	1p35 1p34.3 1p34.2 1p34.1 1p33 1p32
763	amp(1p32p36)	Small cell lung cancer	1870	50	22	1p35 1p34.3 1p34.2 1p34.1 1p33 1p32
764	amp(1p32p36)	Small cell lung cancer	1871	50	22	1p35 1p34.3 1p34.2 1p34.1 1p33 1p32
3989	amp(1p31p34.3)	Small cell lung cancer	1881	50	22	1p35 1p34.3 1p34.2 1p34.1 1p33 1p32
3990	amp(1p32p34.3)	Small cell lung cancer	1882	50	22	1p35 1p34.3 1p34.2 1p34.1 1p33 1p32
1066	amp(1p32p35)	Neuroendocrine lung carcinoma	1872	50	22	1p35 1p34.3 1p34.2 1p34.1 1p33 1p32
4012	amp(1p31p35)	Neuroendocrine lung carcinoma	1883	50	22	1p35 1p34.3 1p34.2 1p34.1 1p33 1p32
4014	amp(1p31p34.2)	Neuroendocrine lung carcinoma	1884	50	22	1p35 1p34.3 1p34.2 1p34.1 1p33 1p32
4015	amp(1p32p34.2)	Neuroendocrine lung carcinoma	1885	50	22	1p35 1p34.3 1p34.2 1p34.1 1p33 1p32
1810	amp(1p31p34.3)	Miscellaneous sarcomas	1879	50	22	1p35 1p34.3 1p34.2 1p34.1 1p33 1p32
1447	amp(1p31p35)	Malignant fibrous histiocytoma of bone	1874	50	22	1p35 1p34.3 1p34.2 1p34.1 1p33 1p32
1448	amp(1p31p35)	Malignant fibrous histiocytoma of bone	1875	50	22	1p35 1p34.3 1p34.2 1p34.1 1p33 1p32
1449	amp(1p31p35)	Malignant fibrous histiocytoma of bone	1876	50	22	1p35 1p34.3 1p34.2 1p34.1 1p33 1p32
1451	amp(1p32p34.2)	Malignant fibrous histiocytoma of bone	1877	50	22	1p35 1p34.3 1p34.2 1p34.1 1p33 1p32
1639	amp(1p34)	Leiomyosarcoma	1878	50	22	1p35 1p34.3 1p34.2 1p34.1 1p33 1p32
1866	amp(1p34.2p36)	Chordoma	1880	50	22	1p35 1p34.3 1p34.2 1p34.1 1p33 1p32
1339	amp(1p33p35)	Chondrosarcoma	1873	50	22	1p35 1p34.3 1p34.2 1p34.1 1p33 1p32
223	amp(1p33p34.2)	Breast cancer	1864	50	22	1p35 1p34.3 1p34.2 1p34.1 1p33 1p32
1334	amp(18q22qter)	Osteosarcoma	1887	51	22	18q21 18q22 18q23
1012	amp(18q22q23)	Non-small cell lung cancer	1886	51	22	18q21 18q22 18q23
4039	amp(18q21q22)	Neuroendocrine lung carcinoma	1905	51	22	18q21 18q22 18q23
2732	amp(18q12q23)	Marginal B cell lymphoma	1888	51	22	18q21 18q22 18q23
2794	amp(18q21q23)	Mantle cell lymphoma	1891	51	22	18q21 18q22 18q23
2795	amp(18q21q23)	Mantle cell lymphoma	1892	51	22	18q21 18q22 18q23
2796	amp(18q21q23)	Mantle cell lymphoma	1893	51	22	18q21 18q22 18q23
2797	amp(18q21q23)	Mantle cell lymphoma	1894	51	22	18q21 18q22 18q23
2798	amp(18q21q23)	Mantle cell lymphoma	1895	51	22	18q21 18q22 18q23
2807	amp(14q31q32); amp(18q21q23)	Mantle cell lymphoma	1896	51	22	18q21 18q22 18q23
2813	amp(18q21q23)	Mantle cell lymphoma	1897	51	22	18q21 18q22 18q23
3453	amp(18q21qter)	Gastric adenocarcinoma	1903	51	22	18q21 18q22 18q23
3535	amp(18q21q22)	Gastric adenocarcinoma	1904	51	22	18q21 18q22 18q23
2751	amp(18q21q23)	Follicular lymphoma	1889	51	22	18q21 18q22 18q23
2752	amp(18q21q23)	Follicular lymphoma	1890	51	22	18q21 18q22 18q23
2865	amp(18q21qter)	Diffuse large B cell lymphoma	1898	51	22	18q21 18q22 18q23
2884	amp(18q21q22)	Diffuse large B cell lymphoma	1899	51	22	18q21 18q22 18q23
2949	amp(18q21q23)	Diffuse large B cell lymphoma	1900	51	22	18q21 18q22 18q23
2951	amp(18q21q23)	Diffuse large B cell lymphoma	1901	51	22	18q21 18q22 18q23
2953	amp(18q21qter)	Diffuse large B cell lymphoma	1902	51	22	18q21 18q22 18q23
4225	amp(18q12qter)	Diffuse large B cell lymphoma	1906	51	22	18q21 18q22 18q23
4226	amp(18q12qter)	Diffuse large B cell lymphoma	1907	51	22	18q21 18q22 18q23
3906	amp(1q25qter)	Thyroid carcinoma	1926	52	22	1q31 1q32 1q41 1q42 1q43 1q44
315	amp(1p13); amp(1q32qter); amp(21q21q22)	Skin melanoma	1915	52	22	1q31 1q32 1q41 1q42 1q43 1q44
3845	amp(1q24qter); amp(2q21q34)	Pancreatic adenocarcinoma	1925	52	22	1q31 1q32 1q41 1q42 1q43 1q44
4317	amp(1q31qter)	Pancreatic adenocarcinoma	1927	52	22	1q31 1q32 1q41 1q42 1q43 1q44
1948	amp(1q32qter)	Ovarian cancer	1921	52	22	1q31 1q32 1q41 1q42 1q43 1q44
1949	amp(1q32qter)	Ovarian cancer	1922	52	22	1q31 1q32 1q41 1q42 1q43 1q44
1205	amp(1q32q42)	Osteosarcoma	1919	52	22	1q31 1q32 1q41 1q42 1q43 1q44
832	amp(1q31qter)	Non-small cell lung cancer	1916	52	22	1q31 1q32 1q41 1q42 1q43 1q44
833	amp(1q31qter)	Non-small cell lung cancer	1917	52	22	1q31 1q32 1q41 1q42 1q43 1q44
1059	amp(1q31q42)	Non-small cell lung cancer	1918	52	22	1q31 1q32 1q41 1q42 1q43 1q44
1823	amp(1q31qter)	Miscellaneous sarcomas	1920	52	22	1q31 1q32 1q41 1q42 1q43 1q44
3213	amp(1q32qter)	Hepatocellular carcinoma	1924	52	22	1q31 1q32 1q41 1q42 1q43 1q44
4353	amp(1q31qter)	Hepatocellular carcinoma	1928	52	22	1q31 1q32 1q41 1q42 1q43 1q44
4365	amp(1q32qter)	Hepatocellular carcinoma	1929	52	22	1q31 1q32 1q41 1q42 1q43 1q44
2868	amp(1q32q42)	Diffuse large B cell lymphoma	1923	52	22	1q31 1q32 1q41 1q42 1q43 1q44
110	amp(1q32qter); amp(17q22q24)	Breast cancer	1908	52	22	1q31 1q32 1q41 1q42 1q43 1q44
146	amp(1q31qter)	Breast cancer	1909	52	22	1q31 1q32 1q41 1q42 1q43 1q44
147	amp(1q31qter)	Breast cancer	1910	52	22	1q31 1q32 1q41 1q42 1q43 1q44
148	amp(1q31qter)	Breast cancer	1911	52	22	1q31 1q32 1q41 1q42 1q43 1q44
149	amp(1q31qter)	Breast cancer	1912	52	22	1q31 1q32 1q41 1q42 1q43 1q44
150	amp(1q31qter)	Breast cancer	1913	52	22	1q31 1q32 1q41 1q42 1q43 1q44
151	amp(1q31qter)	Breast cancer	1914	52	22	1q31 1q32 1q41 1q42 1q43 1q44
294	amp(5p14pter)	Skin melanoma	1930	53	22	5p15.3 5p15.2 5p15.1 5p14
4263	amp(6p22pter)	Ovarian cancer	1951	53	22	5p15.3 5p15.2 5p15.1 5p14
1209	amp(5p14pter)	Osteosarcoma	1936	53	22	5p15.3 5p15.2 5p15.1 5p14
1210	amp(5p14pter)	Osteosarcoma	1937	53	22	5p15.3 5p15.2 5p15.1 5p14
724	amp(5p13pter)	Oral squamous cell carcinoma	1933	53	22	5p15.3 5p15.2 5p15.1 5p14
1054	amp(5p14pter)	Non-small cell lung cancer	1934	53	22	5p15.3 5p15.2 5p15.1 5p14
1060	amp(5p13pter)	Non-small cell lung cancer	1935	53	22	5p15.3 5p15.2 5p15.1 5p14
4019	amp(5p13p15.3)	Neuroendocrine lung carcinoma	1950	53	22	5p15.3 5p15.2 5p15.1 5p14
1827	amp(5p14p15.2)	Miscellaneous sarcomas	1939	53	22	5p15.3 5p15.2 5p15.1 5p14
2545	amp(5p14pter)	Medulloblastoma	1947	53	22	5p15.3 5p15.2 5p15.1 5p14
2560	amp(5p13pter)	Malignant peripheral nerve tumor	1948	53	22	5p15.3 5p15.2 5p15.1 5p14
1634	amp(5p13pter)	Leiomyosarcoma	1938	53	22	5p15.3 5p15.2 5p15.1 5p14
636	amp(5p14pter)	Head and neck squamous cell carcinoma	1931	53	22	5p15.3 5p15.2 5p15.1 5p14
671	amp(5p14pter)	Head and neck squamous cell carcinoma	1932	53	22	5p15.3 5p15.2 5p15.1 5p14
3298	amp(5p13pter)	Esophageal carcinoma	1949	53	22	5p15.3 5p15.2 5p15.1 5p14
2001	amp(5p13pter)	Cervical carcinoma	1940	53	22	5p15.3 5p15.2 5p15.1 5p14
2002	amp(5p13pter)	Cervical carcinoma	1941	53	22	5p15.3 5p15.2 5p15.1 5p14
2003	amp(5p13pter)	Cervical carcinoma	1942	53	22	5p15.3 5p15.2 5p15.1 5p14
2004	amp(5p13pter)	Cervical carcinoma	1943	53	22	5p15.3 5p15.2 5p15.1 5p14
2005	amp(5p13pter)	Cervical carcinoma	1944	53	22	5p15.3 5p15.2 5p15.1 5p14
2022	amp(5p14pter)	Cervical carcinoma	1945	53	22	5p15.3 5p15.2 5p15.1 5p14
2024	amp(5p14pter); amp(20q11)	Cervical carcinoma	1946	53	22	5p15.3 5p15.2 5p15.1 5p14
1941	amp(1q11q23); amp(12p11.2p12.1); amp(12q12q13.1)	Ovarian cancer	1952	54	22	1q12 1q21 1q22 1q23
2954	amp(1q12q23)	Hepatocellular carcinoma	1953	54	22	1q12 1q21 1q22 1q23
2955	amp(1q12q23)	Hepatocellular carcinoma	1954	54	22	1q12 1q21 1q22 1q23
2956	amp(1q12q23)	Hepatocellular carcinoma	1955	54	22	1q12 1q21 1q22 1q23
2957	amp(1q12q23)	Hepatocellular carcinoma	1956	54	22	1q12 1q21 1q22 1q23
2958	amp(1q12q23)	Hepatocellular carcinoma	1957	54	22	1q12 1q21 1q22 1q23
2959	amp(1q12q23)	Hepatocellular carcinoma	1958	54	22	1q12 1q21 1q22 1q23
2960	amp(1q12q23)	Hepatocellular carcinoma	1959	54	22	1q12 1q21 1q22 1q23
2961	amp(1q12q23)	Hepatocellular carcinoma	1960	54	22	1q12 1q21 1q22 1q23
2962	amp(1q12q23)	Hepatocellular carcinoma	1961	54	22	1q12 1q21 1q22 1q23
2963	amp(1q12q23)	Hepatocellular carcinoma	1962	54	22	1q12 1q21 1q22 1q23
2964	amp(1q12q23)	Hepatocellular carcinoma	1963	54	22	1q12 1q21 1q22 1q23
2965	amp(1q12q23)	Hepatocellular carcinoma	1964	54	22	1q12 1q21 1q22 1q23
2966	amp(1q12q23)	Hepatocellular carcinoma	1965	54	22	1q12 1q21 1q22 1q23
2967	amp(1q12q23)	Hepatocellular carcinoma	1966	54	22	1q12 1q21 1q22 1q23
3038	amp(1q11q22)	Hepatocellular carcinoma	1967	54	22	1q12 1q21 1q22 1q23
3039	amp(1q11q22)	Hepatocellular carcinoma	1968	54	22	1q12 1q21 1q22 1q23
3040	amp(1q11q22)	Hepatocellular carcinoma	1969	54	22	1q12 1q21 1q22 1q23
3188	amp(1q12q22)	Hepatocellular carcinoma	1970	54	22	1q12 1q21 1q22 1q23
3199	amp(1q12q22)	Hepatocellular carcinoma	1971	54	22	1q12 1q21 1q22 1q23
3200	amp(1q12q22)	Hepatocellular carcinoma	1972	54	22	1q12 1q21 1q22 1q23
3201	amp(1q12q22)	Hepatocellular carcinoma	1973	54	22	1q12 1q21 1q22 1q23
3865	amp(17p11.2); amp(17q11.2q25)	Pancreatic adenocarcinoma	1992	55	22	17q11.1 17q11.2 17q12 17q21 17q22 17q23 17q24 17q25
2440	amp(2p24); amp(17q)	Neuroblastoma	1978	55	22	17q11.1 17q11.2 17q12 17q21 17q22 17q23 17q24 17q25
2441	amp(2p24); amp(17q)	Neuroblastoma	1979	55	22	17q11.1 17q11.2 17q12 17q21 17q22 17q23 17q24 17q25
2453	amp(17q)	Neuroblastoma	1980	55	22	17q11.1 17q11.2 17q12 17q21 17q22 17q23 17q24 17q25
508	amp(17q)	Nasopharyngeal carcinoma	1975	55	22	17q11.1 17q11.2 17q12 17q21 17q22 17q23 17q24 17q25
2714	amp(17q)	Myeloma and plasmocytoma	1984	55	22	17q11.1 17q11.2 17q12 17q21 17q22 17q23 17q24 17q25
2542	amp(17q)	Medulloblastoma	1981	55	22	17q11.1 17q11.2 17q12 17q21 17q22 17q23 17q24 17q25
2549	amp(17q)	Medulloblastoma	1982	55	22	17q11.1 17q11.2 17q12 17q21 17q22 17q23 17q24 17q25
2997	amp(17q11.2qter)	Hepatocellular carcinoma	1986	55	22	17q11.1 17q11.2 17q12 17q21 17q22 17q23 17q24 17q25
2998	amp(17q11.2qter)	Hepatocellular carcinoma	1987	55	22	17q11.1 17q11.2 17q12 17q21 17q22 17q23 17q24 17q25
3075	amp(17q)	Hepatocellular carcinoma	1988	55	22	17q11.1 17q11.2 17q12 17q21 17q22 17q23 17q24 17q25
3174	amp(1q12q24); amp(17q)	Hepatocellular carcinoma	1989	55	22	17q11.1 17q11.2 17q12 17q21 17q22 17q23 17q24 17q25
3360	amp(17q)	Gastroesophageal junction adenocarcinoma	1990	55	22	17q11.1 17q11.2 17q12 17q21 17q22 17q23 17q24 17q25
2879	amp(17q)	Diffuse large B cell lymphoma	1985	55	22	17q11.1 17q11.2 17q12 17q21 17q22 17q23 17q24 17q25
3605	amp(17q)	Colorectal adenocarcinoma	1991	55	22	17q11.1 17q11.2 17q12 17q21 17q22 17q23 17q24 17q25
2638	amp(17q)	Chronic myeloid leukemia	1983	55	22	17q11.1 17q11.2 17q12 17q21 17q22 17q23 17q24 17q25
2015	amp(17q)	Cervical carcinoma	1976	55	22	17q11.1 17q11.2 17q12 17q21 17q22 17q23 17q24 17q25
128	amp(17q11.2q25)	Breast cancer	1974	55	22	17q11.1 17q11.2 17q12 17q21 17q22 17q23 17q24 17q25
4498	amp(17q)	Breast cancer	1994	55	22	17q11.1 17q11.2 17q12 17q21 17q22 17q23 17q24 17q25
4507	amp(17q)	Breast cancer	1995	55	22	17q11.1 17q11.2 17q12 17q21 17q22 17q23 17q24 17q25
4480	amp(17q)	Biliary tract cancer	1993	55	22	17q11.1 17q11.2 17q12 17q21 17q22 17q23 17q24 17q25
2082	amp(17q)	Astrocytoma	1977	55	22	17q11.1 17q11.2 17q12 17q21 17q22 17q23 17q24 17q25
3346	amp(20q12q13)	Gastroesophageal junction adenocarcinoma	2013	56	22	20q12
3347	amp(20q12q13)	Gastroesophageal junction adenocarcinoma	2014	56	22	20q12
3348	amp(20q12q13)	Gastroesophageal junction adenocarcinoma	2015	56	22	20q12
3505	amp(20q12)	Gastric adenocarcinoma	2017	56	22	20q12
[truncated: 2,591 more rows]
